# Supplementary material for: Chromosomal scale assembly of parasitic wasp genome reveals symbiotic virus colonization
Source: Commun Biol. 2021 Jan 22;4:104. doi: 10.1038/s42003-020-01623-8 (PMC7822920; doi:10.1038/s42003-020-01623-8)
Supplement: Supplementary file 4 — Supplementary Data 1 [file 42003_2020_1623_MOESM4_ESM.xlsx]

## Sheet: Supplementary Data 1
Supplementary Data 1. Sequencing, assembly and annotation statistics of the six Cotesia genomes. These statstics include results of BUSCO analyses on genomes and predicted proteins performed to assess genomes and annotations completeness.
Statistics	C. congregata				C. rubecula	C. glomerata		C. vestalis	C. flavipes	C. sesamiae
Sequencing technology	454 single end	454 mate-pair (3,8, 20kb)	Illumina	Hi-C	Illumina	Illumina	PacBio	Illumina	Illumina	Illumina
Coverage	20 X	5 X	132 X		237 X	196 X	4 X	216 X	246 X	242 X
# Scaffolds	3,140			1,790	35,383	50,739		31,915	18696	13,504
N50 contig		48.6 kp		20,028.0 kb	12.8 kb	9.1 kb		14.6 kb	20.3 kb	26.6 kb
N50 scaffold	1,122.4 kb
L50 scaffold count	48			5	4,490	6,813		2.549	2,071	1.699
Mean scaffold size	65,892			111,241	6,120	4,800		5.521	8.28	8.952
Median scaffold size	3,331			1,708	2,940	2,497		2.047	3.278	2.697
Longest scaffold	4,757 kb			29,601 kb	156 kb	197 kb		561 kb	166 kb	228 kb
Total length	206.9 Mb			199.1 Mb	216.5 Mb	243.5 Mb		176.2 Mb	154.8 Mb	165.9 Mb
%N	6.68			6.71	3.97	4.62		3.75	1.78	2.74
GC content (%)	28.21			27.97	29.10	28.73		29.26	29.62	29.35
Number of predicted genes		14,140			22.795	23.498		19.239	17.381	17.785
Mean gene size (bp)		5,919.47			2,852.67	2,669.74		2,840.57	3,238.76	3,466.08
Number of exons		69.667			96.948	95.98		84.368	85.318	88.955
Mean number of exon by gene		4.93			4.25	4.08		4.39	4.91	5.00
Mean exon size (bp)		365.33			310.30	304.81		306.69	306.74	313.94
% coding sequence in genome		12.30			13.89	12.01		14.69	16.90	16.83
Number of gene without intron		1630			2815	2919		2330	1803	1687
Mean intron size (bp)		1047.62			469.23	459.88		439.81	441.39	471.76
Genome completeness (BUSCO)
Complete and single-copy (%)		95.42		95.00	88.84	85.34		87.27	93.91	94.63
Complete and duplicated (%)		1.75		1.63	1.09	0.72		0.72	0.66	0.78
Fragmented (%)		1.81		2.29	7.72	11.22		9.47	3.86	3.20
Missing (%)		1.02		1.09	2.35	2.71		2.53	1.57	1.39
Annotation completeness (BUSCO)
Complete and single-copy (%)		88.48			85.71	80.34		83.53	89.45	89.87
Complete and duplicated (%)		4.52			1.33	1.27		1.39	1.45	1.21
Fragmented (%)		3.26			8.08	11.58		10.37	4.46	4.16
Missing (%)		3.74			4.89	6.82		4.70	4.64	4.76

## Sheet: Supplementary Data 2
	Supplementary Data 2. Gene repertories of the Cotesia physiological functions studied: olfaction, detoxification and immunity. Gene numbers of insect species at different phylogenetic levels are indicated for comparisons according to available data in the literature. Values in bold correspond to genes newly annotated in this study by experts of genes involved in insect olfaction detoxification or…
				Hymenoptera											Diptera	Lepidoptera	Hemiptera
				Braconidae							Pteromalidae	Formicidae	Apidae	Cephidae
	Function	Gene family	Gene subfamily	Cc	Cr	Cg	Cv	Cf	Cs	Md	N. vitripennis	P. barbatus	A. mellifera	C. cinctus	D. melanogaster	M. sexta	A. pisum
	Olfaction	Odorant Receptor (OR)	A	0	0	n.d.	0	0	0	0	0	10	3	1	-	-	-
			B	34	42	n.d.	33	28	29	27	0	1	1	1	-	-	-
			CDE	34	42	n.d.	39	33	28	36	34	28	7	14	-	-	-
			F	28	25	n.d.	28	22	23	20	20	8	1	0	-	-	-
			GHX	21	22	n.d.	19	15	17	16	12	-	16	1	-	-	-
			J	1	1	n.d.	1	1	1	3	0	2	19	12	-	-	-
			KL	16	20	n.d.	12	9	9	14	8	43	59	8	-	-	-
			MNOP	12	18	n.d.	13	10	12	8	3	14	6	0	-	-	-
			QRS	25	34	n.d.	23	15	16	21	4	3	1	11	-	-	-
			TU	11	10	n.d.	12	9	9	12	22	27	3	4	-	-	-
			V	0	0	n.d.	0	0	0	0	9	39	6	1	-	-	-
			Z	0	0	n.d.	0	0	0	0	13	-	1	2	-	-	-
			ZB	14	24	n.d.	19	17	11	10	19	-	0	1	-	-	-
			9-exon	34	45	n.d.	40	32	31	31	61	130	34	2	-	-	-
			Other	13	13	n.d.	13	11	11	5	11	-	5	15	-	-	-
			Total	243	296	n.d.	252	202	197	203	216	327	162	73	62	71	87
		Gustatory Receptor (GR)	Total	54	n.d	n.d	n.d	n.d	n.d	86	58	73	13	35	68	45	78
		Ionotropic Receptor (IR)	Total	105	n.d	n.d	n.d	n.d	n.d	-	153	24	21	49	66	21	19
	Detoxification	P450	CYP2 clan	10	9	n.d.	9	9	9	-	7	-	8	-	7	8	10
			CYP3 clan	36	33	n.d.	31	25	24	-	48	40	28	-	36	45	23
			CYP4 clan	18	15	n.d.	14	9	10	-	30	18	4	-	32	34	23
			mito clan	6	6	n.d.	6	6	6	-	7	-	6	-	11	16	8
			Total	70	63	n.d.	60	49	49	-	92	72	46	-	86	103	64
		CCE	Clade A	14	16	12	14	12	13	-	8	-	5	-	0	-	5
			Clade B	5	8	10	8	5	6	-	5	-	3	-	13	-	0
			Clade D	1	2	2	1	1	1	-	4	-	1	-	3	4	0
			Clade E	4	4	4	2	2	2	-	11	-	3	-	2	1	18
			Clade F	2	2	2	2	2	2	-	2	-	0	-	3	-	0
			Clades I to M	10	n.d.	n.d.	n.d.	n.d.	n.d.	-	11	-	11	-	14	-	7
			Total	36	32	30	27	22	24	-	41	-	24	-	35	96	30
		GST	Delta	5	7	n.d.	6	6	6	-	5	-	1	-	11	16	10
			Epsilon	0	0	n.d.	0	0	0	-	0	-	0	-	14		0
			Omega	2	2	n.d.	2	2	2	-	2	-	1	-	4	4	0
			Sigma	5	5	n.d.	5	5	5	-	8	-	4	-	1	8	6
			Theta	1	1	n.d.	1	1	1	-	3	-	1	-	4	1	2
			Zeta	1	1	n.d.	1	1	1	-	1	-	1	-	2	2	0
			microsomal	2	16	n.d.	15	15	15	-	0	-	2	-	3	0	2
			unclassified	2	2	n.d.	2	2	2	-	0	-	0	-	0	0	0
			Total	17	18	n.d.	17	17	17	-	19	-	10	-	39	31	20
		UGT	classe 1	0	0	n.d.	0	0	0	-	0	-	0	-	0	-	0
			classe 2	1	1	n.d.	1	1	1	-	1	-	1	-	2	-	0
			classe 3	0	0	n.d.	0	0	0	-	0	-	0	-	24	-	-
			classe 4a	4	4	n.d.	4	4	4	-	4	-	1	-	4	-	1
			classe 4b	1	1	n.d.	1	1	1	-	4	-	2	-	-	-	-
			classe 4c	2	2	n.d.	2	2	2	-	9	-	1	-	-	-	39
			classe 5	1	1	n.d.	1	1	1	-	1	-	2	-	1	-	0
			classe 6	1	1	n.d.	1	1	1	-	1	-	1	-	4	-	3
			unclassified	0	0	n.d.	0	0	0	-	1	-	4	-	-	-	13
			Total	11	10	n.d.	10	10	10	-	22	-	12	-	35	43	56
		ABC	subfamily A	4	4	4	4	4	4	-	10	-	3	-	10	8	11
			subfamily B	4	4	3	3	3	3	-	8	-	5	-	8	9	9
			subfamily C	16	17	17	14	16	16	-	20	-	9	-	14	11	16
			subfamily D	2	2	2	2	2	2	-	1	-	2	-	2	2	2
			subfamily E	1	2	1	2	1	0	-	1	-	1	-	1	1	1
			subfamily F	3	4	3	4	3	3	-	3	-	3	-	3	3	4
			subfamily G	13	13	14	14	12	13	-	11	-	15	-	15	16	19
			subfamily H	3	3	3	3	3	3	-	1	-	3	-	3	3	9
			Total	46	49	47	46	44	44	-	55	-	41	-	56	53	71
	Immunity	Recognition	PGRP	6	n.d.	n.d.	n.d.	n.d.	n.d.	-	11	-	4	-	13	14	0
			GNBP/βGBP	2	n.d.	n.d.	n.d.	n.d.	n.d.	-	3	-	2	-	3	5	2
			C type lectin	2	n.d.	n.d.	n.d.	n.d.	n.d.	-	28	-	12	-	34	34	5
			Hemolectin	1	n.d.	n.d.	n.d.	n.d.	n.d.	-	0	-	1	-	1	2	0
			Galectin	3	n.d.	n.d.	n.d.	n.d.	n.d.	-	3	-	2	-	6	4	2
			TEP	3	n.d.	n.d.	n.d.	n.d.	n.d.	-	3	-	4	-	6	3	2
			Dscam	5	n.d.	n.d.	n.d.	n.d.	n.d.	-	1	-	1	-	1	1	5
			Integrin	7	n.d.	n.d.	n.d.	n.d.	n.d.	-	0	-	0	-	2	4	7
		Signal transduction	Serine protease	58	n.d.	n.d.	n.d.	n.d.	n.d.	-	55	-	57	-	3	107	36
			CLIP serine protease	8	n.d.	n.d.	n.d.	n.d.	n.d.	-	28	-	18	-	45	54	3
			Serpins	4	n.d.	n.d.	n.d.	n.d.	n.d.	-	12	-	7	-	29	34	14
		Toll	Spätzle	3	n.d.	n.d.	n.d.	n.d.	n.d.	-	6	-	2	-	6	8	10
			Toll receptor	7	n.d.	n.d.	n.d.	n.d.	n.d.	-	6	-	5	-	9	16	7
			MyD88	1	n.d.	n.d.	n.d.	n.d.	n.d.	-	1	-	1	-	1	1	1
			Tube	2	n.d.	n.d.	n.d.	n.d.	n.d.	-	1	-	1	-	1	1	1
			Pelle	2	n.d.	n.d.	n.d.	n.d.	n.d.	-	1	-	1	-	1	1	1
			ANK/Cactus	1	n.d.	n.d.	n.d.	n.d.	n.d.	-	1	-	3	-	1	1	1
			Dif/Dorsal	1	n.d.	n.d.	n.d.	n.d.	n.d.	-	2	-	2	-	2	5	2
		IMD/JNK	IMD	1	n.d.	n.d.	n.d.	n.d.	n.d.	-	1	-	1	-	1	1	0
			FADD	1	n.d.	n.d.	n.d.	n.d.	n.d.	-	1	-	1	-	1	1	1
			Dredd_IMD	1	n.d.	n.d.	n.d.	n.d.	n.d.	-	1	-	1	-	1	1	0
			Tab2_IMD	1	n.d.	n.d.	n.d.	n.d.	n.d.	-	1	-	2	-	1	1	1
			IAP2	5	n.d.	n.d.	n.d.	n.d.	n.d.	-	4	-	1	-	1	1	1
			ird5-IKKg	1	n.d.	n.d.	n.d.	n.d.	n.d.	-	1	-	1	-	1	1	1
			TAK1_IMD	1	n.d.	n.d.	n.d.	n.d.	n.d.	-	1	-	1	-	1	1	1
			IKKg (Kenny)	0	n.d.	n.d.	n.d.	n.d.	n.d.	-	1	-	1	-	1	1	0
			Bendless-Ubc13	1	n.d.	n.d.	n.d.	n.d.	n.d.	-	0	-	1	-	1	1	1
			Relish_IMD	1	n.d.	n.d.	n.d.	n.d.	n.d.	-	3	-	1	-	1	1	0
			JNK kinase (Hemipterous-MKK7)	1	n.d.	n.d.	n.d.	n.d.	n.d.	-	1	-	1	-	3	1	1
			Basket-JNK	1	n.d.	n.d.	n.d.	n.d.	n.d.	-	1	-	1	-	1	1	1
			Fos - kayak transcription factor	1	n.d.	n.d.	n.d.	n.d.	n.d.	-	1	-	1	-	1	1	0
			c-Jun	1	n.d.	n.d.	n.d.	n.d.	n.d.	-	1	-	1	-	1	1	1
		JAK/STAT	Upd3	0	n.d.	n.d.	n.d.	n.d.	n.d.	-	0	-	0	-	1	0	0
			PIAS	3	n.d.	n.d.	n.d.	n.d.	n.d.	-	1	-	3	-	1	1	-
			SOCS	1	n.d.	n.d.	n.d.	n.d.	n.d.	-	-	-	2	-	1	1	0
			Domeless	1	n.d.	n.d.	n.d.	n.d.	n.d.	-	1	-	1	-	1	1	3
			Hopscotch (JAK)	1	n.d.	n.d.	n.d.	n.d.	n.d.	-	1	-	4	-	1	1	1
			STAT	1	n.d.	n.d.	n.d.	n.d.	n.d.	-	1	-	1	-	1	1	2
		Melanization	Pro Phenol Oxidase	1	n.d.	n.d.	n.d.	n.d.	n.d.	-	3	-	1	-	3	2	2
		Anti microbial peptides	Hymenoptaecin	1	n.d.	n.d.	n.d.	n.d.	n.d.	-	1	-	1	-	0	0	0
			Moricin	0	n.d.	n.d.	n.d.	n.d.	n.d.	-	0	-	0	-	0	6	0
			Lebocin	0	n.d.	n.d.	n.d.	n.d.	n.d.	-	0	-	0	-	0	4	0
		Others effectors	Defensin	6	n.d.	n.d.	n.d.	n.d.	n.d.	-	2	-	2	-	1	24	0
			Lysozyme	1	n.d.	n.d.	n.d.	n.d.	n.d.	-	1	-	3	-	13	6	3
			Chitinase	11	n.d.	n.d.	n.d.	n.d.	n.d.	-	4	-	5	-	16	11	7
			Transferrin	3	n.d.	n.d.	n.d.	n.d.	n.d.	-	2	-	2	-	2	4	2
			Peroxidase	14	n.d.	n.d.	n.d.	n.d.	n.d.	-	15	-	13	-	20	3	15
			Nitric Oxide Synthase (NOS)	1	n.d.	n.d.	n.d.	n.d.	n.d.	-	1	-	1	-	1	2	1
			Super Oxide Dismutase	4	n.d.	n.d.	n.d.	n.d.	n.d.	-	4	-	2	-	4	0	4
			Glutathione S Transferase	8	n.d.	n.d.	n.d.	n.d.	n.d.	-	7	-	4	-	35	31	18
			MIF	0	n.d.	n.d.	n.d.	n.d.	n.d.	-	0	-	0	-	0	2	5
			Heat Shock Protein	11	n.d.	n.d.	n.d.	n.d.	n.d.	-	4	-	4	-	21	16	15
		RNAi pathways Antiviral Immuniy	Dicer 1	1	n.d.	n.d.	n.d.	n.d.	n.d.	-	1	-	1	-	1	1	1
			Dicer 2	1	n.d.	n.d.	n.d.	n.d.	n.d.	-	1	-	1	-	1	1	1
			Argonaute	3	n.d.	n.d.	n.d.	n.d.	n.d.	-	4	-	1	-	3	1	4
			R2D2	1	n.d.	n.d.	n.d.	n.d.	n.d.	-	0	-	1	-	1	1	1
			Vago	0	n.d.	n.d.	n.d.	n.d.	n.d.	-	0	-	1	-	1	1	0

## Sheet: Supplementary Data 3
	Supplementary Data 3. Normalized expression levels of C. congregata annotated genes during ovary development. The columns correspond to automated gene name, gene category, gene family, annotation (automated or manual) followed by gene expression levels indicated in log2[Counts Per Million (CPM)+1] for the six studied stages. Ov2, Ov3, Ov4, Ov5 and Ove represent ovary samples collected at differen…
	Gene_name	Gene_category	Gene_family	Annotation	Ov2 log2(cpm+1)	Ov3 log2(cpm+1)	Ov4 log2(cpm+1)	Ov5 log2(cpm+1)	Ove log2(cpm+1)	vg log2(cpm+1)
	GSCOCT00014127001.2-RA	nudiviral gene (nc)	infectivity	ToNVorf54_1	7.41514	13.0639	13.6378	15.6631	14.4268	1.34082
	GSCOCT00007855001.2-RA	nudiviral gene (nc)	packaging	vp39	6.2468	12.0227	12.7438	14.1455	13.5657	0.785501
	GSCOCT00007870001.2-RA	nudiviral gene (nc)	other	35a_1	5.42864	10.9919	11.6773	13.4137	12.1841	0.136753
	GSCOCG00010969001-RA	NA	NA	32_kDa_protein_Crp32_[Cotesia_rubecula]	4.97593	10.566	11.2343	13.0403	13.1905	0.713128
	GSCOCT00008913001.2-RA	Imm_gene	effectors	HSP70	11.8827	12.4517	12.5945	12.526	12.6415	9.89838
	GSCOCT00014029001.2-RA	nudiviral gene	other	17a_2	5.13584	10.2636	10.91	12.5162	11.7665	0.227935
	GSCOCG00010597001-RA	NA	NA	e3_ubiquitin_ligase_complex_scf_subunit_sconc	9.57152	11.872	12.1354	12.3023	11.6445	0.624027
	GSCOCG00000797001-RA	NA	NA	elongation_factor_1-alpha_1	12.4	12.3535	12.3582	12.2525	11.7808	12.163
	GSCOCT00002578001.2-RA	Imm_gene	effectors	HSP83	12.4357	12.7135	12.8117	12.1786	11.5539	9.58021
	GSCOCG00003831001-RA	NA	NA	polyubiquitin_isoform_x1	11.5379	11.8854	11.9559	11.9747	11.9161	12.0688
	GSCOCG00011441001-RA	NA	NA	putative_mediator_of_RNA_polymerase_II_transcription_subunit_12_[Microplitis_demolitor]	2.1832	6.44978	6.55968	11.8223	11.2529	0.899877
	GSCOCG00004421001-RA	NA	NA	uncharacterized_protein_LOC103571073_[Microplitis_demolitor]	9.19093	11.4408	11.7198	11.7447	10.831	0.154812
	GSCOCG00000544001-RA	NA	NA	tubulin_alpha-1_chain	11.4	11.4876	11.5229	11.5623	11.3853	9.02245
	GSCOCG00005999001-RA	NA	NA	translation_elongation_factor_2	11.6003	11.8888	11.8447	11.4962	12.0506	12.5789
	GSCOCG00004920001-RA	NA	NA	protein_LSM14_homolog_B_isoform_X1_[Microplitis_demolitor]	10.3664	11.0901	11.1694	11.4849	11.8211	8.03465
	GSCOCG00009764001-RA	NA	NA	putative_mediator_of_RNA_polymerase_II_transcription_subunit_26_isoform_X2_[Microplitis_demolitor	10.9087	10.4302	10.3954	11.4086	11.1278	14.2337
	GSCOCT00007863001.2-RA	nudiviral gene (nc)	infectivity	HzNVorf106	3.50576	9.10545	9.80196	11.3473	10.6802	0.713128
	GSCOCT00014119001.2-RA	nudiviral gene (nc)	packaging	p6,9_1	4.52759	10.2236	10.8929	11.3064	11.9605	0.595491
	GSCOCG00006747001-RA	NA	NA	immunoevasive_protein-2A2C_partial_[Cotesia_chilonis]	0.665328	6.94346	7.2552	11.282	10.8132	5.04452
	GSCOCG00008242001-RA	NA	NA	NA	9.37041	11.7383	12.1291	11.2309	6.54843	0.511374
	GSCOCT00005492001.2-RA	Imm_gene	effectors	HSP90	11.3466	11.3675	11.4158	11.2216	11.1448	10.2533
	GSCOCG00000104001-RA	NA	NA	maternal_protein_exuperantia_[Microplitis_demolitor]	10.5356	10.9441	11.0109	11.2163	10.8702	2.55105
	GSCOCG00010162001-RA	NA	NA	y-box_factor_homolog_isoform_x1	11.084	11.1036	11.1645	11.1857	10.6833	8.82027
	GSCOCG00005910001-RA	NA	NA	myosin_heavy_chain_95F_isoform_X2_[Microplitis_demolitor]	8.47674	11.0128	11.2763	11.1321	10.0681	0.922082
	GSCOCG00009686001-RA	NA	NA	clumping_factor_A_[Microplitis_demolitor]	8.18583	11.161	11.4718	11.1226	10.201	0
	GSCOCG00003238001-RA	ribosome	NA	40s_ribosomal_protein_s3a	11.3214	11.1335	11.1293	11.0983	10.8817	11.9133
	GSCOCG00004489001-RA	NA	NA	lysosome-associated_membrane_glycoprotein_1_[Microplitis_demolitor]	11.2068	10.8857	10.9054	11.0942	10.0967	10.5435
	GSCOCG00000686001-RA	NA	NA	alpha_skeletal_muscle	11.0012	10.9428	10.9278	11.0905	10.5561	10.0046
	GSCOCT00007853001.2-RA	nudiviral gene (nc)	infectivity	PmV	3.89072	9.12662	9.73433	11.0003	10.4683	0.0794813
	GSCOCT00007865001.2-RA	nudiviral gene (nc)	infectivity	HzNVorf9_2	2.68822	8.98533	9.64901	10.9545	10.8199	0.278227
	GSCOCG00006481001-RA	NA	NA	E3_ubiquitin-protein_ligase_TRIM71-like_isoform_X3_[Apis_dorsata]	5.43045	8.39339	8.79085	10.935	10.6617	0.209223
	GSCOCG00013445001-RA	NA	NA	uncharacterized_protein_LOC103580895_isoform_X2_[Microplitis_demolitor]	9.0759	10.9968	11.1658	10.9306	10.4979	2.60606
	GSCOCG00003647001-RA	NA	NA	ankyrin_repeat_and_KH_domain-containing_protein_mask-like_[Apis_dorsata]	10.3188	10.7088	10.7181	10.9188	10.2053	10.2583
	GSCOCT00005543001.2-RA	nudiviral gene	infectivity	11K	3.71213	8.67956	9.33932	10.8872	10.6404	0.0604479
	GSCOCG00002842001-RA	NA	NA	longitudinals_lacking_isoform_g	10.7158	10.6708	10.7197	10.8765	10.2999	9.57221
	GSCOCG00007540001-RA	NA	NA	polyadenylate-binding_protein_1	10.9064	11.1266	11.1883	10.8665	10.5096	12.1773
	GSCOCT00014130001.2-RA	nudiviral gene (nc)	packaging	38K	3.11783	8.60135	9.38452	10.8296	10.2996	0.136753
	GSCOCG00000942001-RA	NA	NA	14-3-3_protein_zeta_isoform_x1	10.9015	10.8532	10.7914	10.8052	10.5155	10.3197
	GSCOCG00003054001-RA	NA	NA	plasminogen_activator_inhibitor_1_RNA-binding_protein_[Microplitis_demolitor]	10.5217	10.8611	10.9325	10.7924	10.6313	8.54919
	GSCOCG00001273001-RA	ribosome	NA	60s_ribosomal_protein_l5	10.8428	10.7735	10.7859	10.7816	10.5688	10.95
	GSCOCT00000306001.2-RA	nudiviral gene	other	17a_1	3.97653	9.10185	9.83639	10.7643	11.148	0.244895
	GSCOCG00002234001-RA	NA	NA	caprin_homolog_isoform_X1_[Microplitis_demolitor]	9.91078	10.3056	10.4542	10.7159	10.5503	9.40423
	GSCOCG00006435001-RA	NA	NA	toll-like_receptor_13_[Microplitis_demolitor]	11.617	11.2991	11.2115	10.7055	10.3986	1.44319
	GSCOCT00007150001.2-RA	Imm_gene	antiviral	aubergine2	10.1841	10.6318	10.6306	10.6381	10.2259	0.821892
	GSCOCG00002509001-RA	NA	NA	putative_annexin2C_partial_[Panstrongylus_megistus]	7.90256	9.28226	9.48576	10.6081	11.2626	0.582207
	GSCOCT00008807001.2-RA	Venom	Venom	venom_protein_cc2	10.4707	10.5841	10.7389	10.5797	9.55387	13.3465
	GSCOCG00004336001-RA	ribosome	NA	60s_ribosomal_protein_l4	11.0113	10.9831	10.975	10.5789	10.6861	12.7012
	GSCOCG00002392001-RA	NA	NA	carrier_protein_2	10.2541	10.446	10.4109	10.5093	10.3476	10.2204
	GSCOCT00014131001.2-RA	nudiviral gene (nc)	infectivity	HzNVorf9_1	2.90672	8.53131	9.25718	10.495	10.2939	0.136753
	GSCOCG00002515001-RA	ribosome	NA	60s_ribosomal_protein_l7a	10.7443	10.6242	10.602	10.4862	10.5467	11.7638
	GSCOCG00013390001-RA	NA	NA	high_mobility_group_protein_DSP1-like_[Microplitis_demolitor]	10.0859	10.384	10.491	10.4575	9.94758	9.25772
	GSCOCG00009662001-RA	NA	NA	probable_basic-leucine_zipper_transcription_factor_S_[Microplitis_demolitor]	4.9265	5.42218	4.818	10.451	10.749	5.03347
	GSCOCG00009661001-RA	NA	NA	uncharacterized_protein_LOC103578451_[Microplitis_demolitor]	1.15171	2.9123	0.722142	10.4464	10.4076	0.0604479
	GSCOCG00008743001-RA	NA	NA	basement_membrane-specific_heparan_sulfate_proteoglycan_core_protein_isoform_X3_[Microplitis_demolitor]	11.1151	11.2828	11.1438	10.4445	9.29188	7.86477
	GSCOCG00009702001-RA	NA	NA	uncharacterized_protein_LOC103576806_[Microplitis_demolitor]	8.32352	10.1273	10.3196	10.428	9.5812	1.01576
	GSCOCG00008181001-RA	ribosome	NA	60s_ribosomal_protein_l7	10.646	10.3781	10.3848	10.394	10.0924	11.34
	GSCOCG00005021001-RA	NA	NA	NA	7.58141	10.1363	10.3778	10.3884	9.90303	0.136753
	GSCOCG00010663001-RA	NA	NA	niemann-pick_c1_protein_isoform_x1	10.0465	10.3766	10.4276	10.3822	9.374	10.778
	GSCOCG00010720001-RA	NA	NA	uncharacterized_protein_LOC103580571_[Microplitis_demolitor]	11.0787	11.1583	11.1454	10.3762	10.7283	5.09262
	GSCOCG00004179001-RA	NA	NA	tubulin_beta-1_chain	10.5715	10.6813	10.6942	10.3749	10.5864	9.3798
	GSCOCG00000189001-RA	ribosome	NA	60s_ribosomal_protein_l3	10.8125	10.9238	10.9055	10.3496	10.818	11.4126
	GSCOCG00005157001-RA	NA	NA	atp-dependent_rna_helicase_p62-like_isoform_x1	10.3607	10.3584	10.3359	10.3323	10.0339	11.5757
	GSCOCG00002538001-RA	NA	NA	uncharacterized_protein_LOC103577343_[Microplitis_demolitor]	3.20017	6.9568	7.99151	10.3189	9.17128	0
	GSCOCG00001382001-RA	NA	NA	guanine_nucleotide-binding_protein_subunit_beta-like_protein_[Microplitis_demolitor]	10.6031	10.5831	10.5509	10.3124	10.2533	11.4158
	GSCOCG00006768001-RA	NA	NA	probable_serine/threonine-protein_kinase_yakA_isoform_X2_[Microplitis_demolitor]	8.47814	9.61835	9.75976	10.288	9.93202	6.24458
	GSCOCG00008129001-RA	ribosome	NA	60s_ribosomal_protein_l24	10.1673	9.86495	9.99401	10.2749	9.62499	10.5224
	GSCOCG00003913001-RA	ribosome	NA	60s_ribosomal_protein_l6	10.4207	10.3168	10.288	10.2192	10.6269	11.2895
	GSCOCG00013246001-RA	ribosome	NA	40s_ribosomal_protein_sa	10.6265	10.6911	10.7254	10.2174	10.5946	11.7777
	GSCOCG00006651001-RA	NA	NA	peptidyl-prolyl_cis-trans_isomerase-like	10.5836	10.6401	10.6251	10.201	10.386	10.1586
	GSCOCG00006423001-RA	NA	NA	cchc-type_zinc_finger_protein_cg3800	10.3499	10.2362	10.2044	10.2002	10.2491	9.77343
	GSCOCG00005497001-RA	NA	NA	meiosis_arrest_female_protein_1_isoform_X1_[Microplitis_demolitor]	7.5946	9.0371	9.254	10.1955	10.2264	6.68868
	GSCOCG00009677001-RA	NA	NA	fk506-binding_protein_59_isoform_x1	9.67055	10.8473	11.0016	10.1579	9.54955	3.52469
	GSCOCG00013577001-RA	NA	NA	atp-dependent_rna_helicase_isoform_a	10.7032	10.5598	10.4627	10.1541	9.71929	0.932588
	GSCOCG00009841001-RA	NA	NA	upstream_activation_factor_subunit_spp27	10.4679	10.1397	10.22	10.1294	10.458	7.86988
	GSCOCG00006092001-RA	NA	NA	atp_synthase_lipid-binding_mitochondrial	10.408	10.351	10.3988	10.1258	10.121	10.2636
	GSCOCG00010406001-RA	NA	NA	atp_synthase_subunit_mitochondrial	10.0068	10.1473	10.213	10.1112	9.83908	9.43495
	GSCOCG00003941001-RA	ribosome	NA	60s_ribosomal_protein_l9	10.3973	10.0997	10.1292	10.1049	10.0897	10.7095
	GSCOCG00005755001-RA	NA	NA	uncharacterized_protein_LOC103578862_[Microplitis_demolitor]	7.04367	9.55572	9.79543	10.0847	9.6505	0
	GSCOCT00013567001.2-RA	Imm_gene	effectors	HSP70_2	10.1744	10.1932	10.2477	10.0517	9.54718	9.95601
	GSCOCG00008440001-RA	NA	NA	hypothetical_protein_ALC62_07243_[Cyphomyrmex_costatus]	12.4403	11.8286	11.6463	10.0265	8.17872	11.234
	GSCOCG00008760001-RA	NA	NA	uncharacterized_protein_LOC103580646_[Microplitis_demolitor]	6.27189	8.28148	8.68389	10.0182	11.0212	1.59394
	GSCOCG00013669001-RA	NA	NA	uncharacterized_protein_LOC103577092_[Microplitis_demolitor]	10.547	11.1152	11.1474	9.98677	9.44173	0.0604479
	GSCOCG00005204001-RA	ribosome	NA	60s_ribosomal_protein_l19	10.4418	10.2432	10.1872	9.98281	9.75361	11.2814
	GSCOCG00011007001-RA	ribosome	NA	60s_acidic_ribosomal_protein_p0	10.2436	10.2126	10.2669	9.9551	9.8901	12.3722
	GSCOCT00014329001.2-RA	nudiviral gene	infectivity	odve66_3	4.24836	8.54264	9.09946	9.95072	9.80709	0.831135
	GSCOCG00001801001-RA	NA	NA	dna-directed_rna_polymerase_ii_subunit_rpb1	9.84391	9.89849	9.90142	9.93886	9.37276	9.51293
	GSCOCG00003338001-RA	NA	NA	uncharacterized_protein_LOC103572175_[Microplitis_demolitor]	10.8709	11.0802	11.0102	9.92733	9.32414	0.244895
	GSCOCG00013459001-RA	NA	NA	rna-binding_protein_squid_isoform_x2	9.82757	9.84051	9.85689	9.92314	9.83251	8.29969
	GSCOCT00007852001.2-RA	nudiviral gene (nc)	unknown	K425_438	2.72346	8.33883	8.99315	9.90538	10.1059	0
	GSCOCG00007933001-RA	NA	NA	laminin_subunit_beta-1_[Microplitis_demolitor]	11.0884	10.8441	10.6335	9.90289	9.13937	4.86233
	GSCOCG00008731001-RA	NA	NA	Upstream-binding_protein_1_[Trachymyrmex_zeteki]	6.91463	8.18425	8.50648	9.89674	10.668	5.28205
	GSCOCG00004867001-RA	NA	NA	14-3-3_protein_epsilon	9.68136	9.47533	9.49928	9.85654	10.101	9.37195
	GSCOCG00013446001-RA	NA	NA	uncharacterized_protein_LOC103580895_isoform_X2_[Microplitis_demolitor]	7.21392	9.49847	9.77799	9.84239	9.56542	6.1095
	GSCOCT00014125001.2-RA	nudiviral gene (nc)	other	35a_2	3.02733	7.96009	8.60526	9.83252	9.1449	0
	GSCOCG00009130001-RA	NA	NA	serine-rich_adhesin_for_platelets_isoform_X1_[Microplitis_demolitor	9.16156	9.48003	9.51128	9.80426	9.63079	8.06828
	GSCOCG00002072001-RA	NA	NA	proactivator_polypeptide	9.61675	9.62751	9.61847	9.80023	9.99016	10.5723
	GSCOCG00005159001-RA	NA	NA	dead-box_atp-dependent_rna_helicase_20-like_isoform_x1	8.62012	9.23532	9.32783	9.7997	9.26695	7.83485
	GSCOCG00008468001-RA	ribosome	NA	40s_ribosomal_protein_s10	9.8953	9.72347	9.77517	9.79841	9.48596	11.2447
	GSCOCG00008112001-RA	NA	NA	RNA-binding_protein_34_isoform_X1_[Microplitis_demolitor	9.62089	9.67906	9.73909	9.79719	10.2891	7.4017
	GSCOCT00007868001.2-RA	nudiviral gene (nc)	unknown	K425_456	1.34966	7.48665	8.31054	9.79704	9.16369	0.278227
	GSCOCG00006703001-RA	NA	NA	nucleoplasmin-like_protein_isoform_X1_[Microplitis_demolitor]	9.54885	9.26811	9.32645	9.79497	9.79739	5.54192
	GSCOCG00008537001-RA	NA	NA	uncharacterized_protein_loc107268853_isoform_x1	8.22239	8.88871	8.95604	9.77689	9.56253	8.54606
	GSCOCT00014107001.2-RA	nudiviral gene	infectivity	pif5_2a	4.99349	8.42576	8.87333	9.74205	8.85139	0
	GSCOCG00009427001-RA	NA	NA	fatty_acid_synthase	8.69106	9.77755	9.92061	9.7267	9.566	8.9384
	GSCOCG00007573001-RA	NA	NA	tudor_domain-containing_protein_7A_isoform_X1_[Microplitis_demolitor	9.25107	9.4958	9.52389	9.72533	9.11868	7.24933
	GSCOCG00010480001-RA	ribosome	NA	40s_ribosomal_protein_s11	9.98627	9.83229	9.85974	9.70489	9.9695	11.4023
	GSCOCG00003859001-RA	NA	NA	atp-dependent_rna_helicase_me31b	8.63999	9.66775	9.64663	9.70395	10.2362	6.94566
	GSCOCG00005277001-RA	ribosome	NA	60s_ribosomal_protein_l30	9.73823	9.61249	9.64062	9.70056	9.40757	11.0876
	GSCOCT00007856001.2-RA	nudiviral gene (nc)	other	27b	2.14769	7.67106	8.27063	9.69397	9.0027	0
	GSCOCG00006673001-RA	NA	NA	kinectin_isoform_X5_[Microplitis_demolitor]	9.37834	9.55897	9.58158	9.68646	9.37363	8.8427
	GSCOCG00006113001-RA	NA	NA	large_proline-rich_protein_BAG6_[Microplitis_demolitor]	9.07593	9.64304	9.80035	9.68028	8.60761	8.58049
	GSCOCG00004271001-RA	NA	NA	cytoplasmic_polyadenylation_element-binding_protein_1_isoform_X1_[Microplitis_demolitor]	9.33995	9.87816	9.92292	9.67143	8.9534	0.118465
	GSCOCG00009018001-RA	ribosome	NA	40s_ribosomal_protein_s6	10.2642	10.2467	10.2562	9.67048	10.5337	11.3253
	GSCOCG00009266001-RA	ribosome	NA	60s_ribosomal_protein_l12	9.83398	9.58603	9.61925	9.66811	9.39462	11.0388
	GSCOCG00010126001-RA	NA	NA	NA	6.99717	7.96122	8.33412	9.66412	10.0819	3.64017
	GSCOCG00000089001-RA	ribosome	NA	60s_ribosomal_protein_l13a	10.1376	10.1038	10.0717	9.66394	10.014	11.6004
	GSCOCT00008331001.2-RA	nudiviral gene	infectivity	odve66_24	5.19231	8.53756	8.98525	9.64579	9.02479	0
	GSCOCG00003487001-RA	NA	NA	ferritin_subunit	9.45533	9.56336	9.60409	9.61889	10.2409	8.63997
	GSCOCG00003226001-RA	NA	NA	chromobox_protein_homolog_1-like	9.30221	9.13611	9.21263	9.61844	9.93073	4.84208
	GSCOCG00002144001-RA	NA	NA	PERQ_amino_acid-rich_with_GYF_domain-containing_protein_2_[Fopius_arisanus	8.68982	9.1077	9.19772	9.61649	9.06005	8.14734
	GSCOCG00009443001-RA	NA	NA	dna_topoisomerase_mitochondrial_isoform_x1	9.03843	9.33123	9.41586	9.60373	9.3645	8.1199
	GSCOCG00000018001-RA	NA	NA	myosin_heavy_non-muscle_isoform_x2	9.73972	9.88388	9.90407	9.59306	9.05499	9.87826
	GSCOCG00009041001-RA	NA	NA	E3_SUMO-protein_ligase_RanBP2_[Microplitis_demolitor]	8.9847	9.27446	9.35047	9.591	8.76204	5.83098
	GSCOCG00009807001-RA	NA	NA	major_royal_jelly_protein_5_[Microplitis_demolitor]	0.567451	3.02258	0.987742	9.58649	9.56832	3.41916
	GSCOCG00003141001-RA	NA	NA	laminin_subunit_alpha_[Microplitis_demolitor]	10.6346	10.5248	10.3511	9.58487	8.22656	1.12385
	GSCOCG00011457001-RA	NA	NA	serine-rich_adhesin_for_platelets_[Microplitis_demolitor]	9.43759	9.38829	9.34406	9.58142	9.4998	7.96549
	GSCOCG00009573001-RA	NA	NA	spectrin_alpha_chain	9.70232	10.008	10.044	9.5702	9.17305	9.69393
	GSCOCG00006010001-RA	NA	NA	eukaryotic_translation_initiation_factor_5a	9.50374	9.5337	9.55908	9.5692	9.64732	8.84521
	GSCOCG00003864001-RA	NA	NA	icarapin-like_precursor_[Cotesia_chilonis]	8.02252	8.14063	8.40446	9.56015	10.0915	8.02657
	GSCOCG00009468001-RA	NA	NA	nuclear_protein_1_[Microplitis_demolitor]	9.26902	9.24728	9.3196	9.55629	9.4995	10.6075
	GSCOCG00009657001-RA	NA	NA	ataxin-2-like_protein_[Microplitis_demolitor	8.61953	8.84026	8.90676	9.5461	8.5916	7.59358
	GSCOCG00002910001-RA	NA	NA	ornithine_decarboxylase_antizyme_partial	9.28356	9.30668	9.30981	9.53598	9.14205	10.7857
	GSCOCT00001028001.2-RA	Imm_gene	antiviral	aubergine3	10.9128	10.2769	10.1623	9.53162	9.1471	1.39013
	GSCOCG00001714001-RA	ribosome	NA	40s_ribosomal_protein_s25	9.88164	9.69756	9.75735	9.51571	9.72953	10.6909
	GSCOCG00009806001-RA	NA	NA	protein_yellow_[Microplitis_demolitor]	0.389809	2.88589	0.436076	9.51253	9.54738	1.94699
	GSCOCG00000742001-RA	ribosome	NA	60s_ribosomal_protein_l11	9.91922	10.0335	10.0359	9.50795	10.0736	11.549
	GSCOCG00000793001-RA	NA	NA	uncharacterized_protein_LOC103571132_isoform_X2_[Microplitis_demolitor	5.7781	7.64028	8.00564	9.50481	9.97611	2.64315
	GSCOCT00014035001.2-RA	nudiviral gene	infectivity	pif1	3.97872	8.24767	8.77383	9.50275	8.59947	0.136753
	GSCOCG00004069001-RA	NA	NA	recombination_repair_protein_1	9.41788	9.2454	9.29003	9.47883	9.66764	4.47603
	GSCOCG00011164001-RA	ribosome	NA	60s_ribosomal_protein_l27a	9.70586	9.65216	9.65985	9.47629	9.78477	11.612
	GSCOCG00004483001-RA	ribosome	NA	40s_ribosomal_protein_s18	9.80734	9.76674	9.77979	9.47294	9.60997	11.5677
	GSCOCG00001855001-RA	NA	NA	dystonin_isoform_X21_[Orussus_abietinus]	9.23733	9.86333	9.80474	9.47245	8.29589	9.74118
	GSCOCG00002019001-RA	NA	NA	probable_atp-dependent_rna_helicase_ddx43	9.37285	9.349	9.34277	9.47152	9.38552	6.37019
	GSCOCG00011720001-RA	ribosome	NA	40s_ribosomal_protein_s23	9.98597	10.0841	10.0806	9.46165	10.084	11.9926
	GSCOCG00000780001-RA	NA	NA	e3_ubiquitin-protein_ligase_trip12_isoform_x1	8.70933	9.14198	9.15749	9.4578	9.03109	9.37105
	GSCOCG00006363001-RA	NA	NA	elongation_factor_1-gamma	9.75611	9.69543	9.73311	9.44536	9.83524	9.30733
	GSCOCG00001307001-RA	NA	NA	collagen_alpha-5(IV)_chain-like_isoform_X2_[Halyomorpha_halys]	9.58693	9.99872	10.0855	9.44429	8.01185	6.22204
	GSCOCG00007258001-RA	NA	NA	e3_ubiquitin-protein_ligase_hectd1	8.64851	9.29658	9.36736	9.44312	8.84382	9.5828
	GSCOCG00000650001-RA	NA	NA	ribonucleoside-diphosphate_reductase_subunit_m2_b_isoform_x2	8.85937	9.50178	9.61046	9.44284	9.51808	4.17169
	GSCOCG00001527001-RA	NA	NA	enolase-phosphatase_e1	8.07281	8.56201	8.70774	9.4416	9.86309	2.2211
	GSCOCG00007367001-RA	NA	NA	SCF_ubiquitin_ligase_complex_protein_SKP1a_[Microplitis_demolitor]	9.91053	9.91226	9.97955	9.4395	8.7591	0
	GSCOCT00007652001.2-RA	Imm_gene	effectors	HSP70_6	9.26971	9.53833	9.61101	9.42245	9.19779	13.0655
	GSCOCT00014121001.2-RA	nudiviral gene (nc)	unknown	K425_445	2.79948	7.46563	8.08513	9.39211	8.46468	0
	GSCOCG00001002001-RA	NA	NA	serine_protease_nudel_[Microplitis_demolitor]	1.47074	6.35664	7.44124	9.38854	8.26568	0.0794813
	GSCOCG00009010001-RA	ribosome	NA	40s_ribosomal_protein_s17	9.89474	9.74569	9.75635	9.38533	9.69879	11.3476
	GSCOCG00009001001-RA	NA	NA	activating_transcription_factor_of_chaperone_isoform_X1_[Microplitis_demolitor]	9.7426	9.40188	9.28682	9.38284	9.04862	11.6605
	GSCOCG00008853001-RA	ribosome	NA	60s_ribosomal_protein_l37	9.58383	9.25978	9.26213	9.37618	9.35345	10.5793
	GSCOCG00007790001-RA	NA	NA	kelch_domain-containing_protein_10_homolog_[Microplitis_demolitor]	6.52949	8.2359	8.51417	9.3698	10.3164	0
	GSCOCG00007843001-RA	NA	NA	helicase_domino	9.14836	9.34141	9.32924	9.36652	8.65844	8.57002
	GSCOCT00013555001.2-RA	Imm_gene	effectors	HSP70_7	9.60215	9.4288	9.4286	9.36634	9.45024	7.5682
	GSCOCG00006802001-RA	ribosome	NA	60s_ribosomal_protein_l28	9.54805	9.40279	9.43026	9.36609	9.34079	10.7612
	GSCOCG00007344001-RA	ribosome	NA	60s_ribosomal_protein_l26	10.0661	9.8787	9.88013	9.36022	9.92788	11.5055
	GSCOCG00009645001-RA	NA	NA	cathepsin_l	9.52458	9.47101	9.48749	9.35438	10.0185	9.85354
	GSCOCG00012518001-RA	cytC	NA	cytochrome_c_oxidase_subunit_partial	9.63686	9.49842	9.54789	9.35361	8.41417	11.5175
	GSCOCG00010379001-RA	ribosome	NA	60s_ribosomal_protein_l31	9.66451	9.57192	9.57068	9.34985	9.34013	10.7245
	GSCOCG00008427001-RA	ribosome	NA	60s_ribosomal_protein_l35	9.75475	9.54241	9.56153	9.34362	9.49112	10.2389
	GSCOCT00014148001.2-RA	nudiviral gene	infectivity	odve66_26	5.20031	8.68398	9.03236	9.34327	9.14168	0.0604479
	GSCOCT00014004001.2-RA	Imm_gene	antiviral	argonaute_Ago2_2	9.66465	9.50313	9.45453	9.33892	8.80447	9.95006
	GSCOCG00012035001-RA	NA	NA	eukaryotic_translation_initiation_factor_4_gamma_3_isoform_X3_[Microplitis_demolitor]	9.09517	9.61636	9.59376	9.32673	8.37546	10.7119
	GSCOCG00000321001-RA	NA	NA	mediator_of_RNA_polymerase_II_transcription_subunit_15_isoform_X2_[Microplitis_demolitor]	8.61816	8.75211	8.86534	9.32588	9.2371	6.27714
	GSCOCG00002184001-RA	NA	NA	serine_threonine-protein_phosphatase_alpha-2_isoform	8.97149	9.05295	9.07711	9.31711	9.28094	8.31589
	GSCOCG00003443001-RA	NA	NA	stress-induced-phosphoprotein_1_[Microplitis_demolitor]	9.50047	9.71524	9.8203	9.31155	9.31782	7.675
	GSCOCG00006438001-RA	NA	NA	toll-like_receptor_13_[Microplitis_demolitor]	10.1875	9.63612	9.57626	9.30153	8.26972	4.99573
	GSCOCG00003812001-RA	ribosome	NA	40s_ribosomal_protein_s5	9.77074	9.78552	9.75979	9.3009	9.82508	11.4408
	GSCOCG00009372001-RA	NA	NA	spectrin_beta_chain2C_non-erythrocytic_12C_partial_[Microplitis_demolitor]	9.06099	9.2237	9.22718	9.3008	8.67753	8.61438
	GSCOCG00000924001-RA	NA	NA	e3_ubiquitin-protein_ligase_ubr5_isoform_x2	9.20143	9.39176	9.37372	9.30024	8.81635	9.4974
	GSCOCG00003799001-RA	ribosome	NA	40s_ribosomal_protein_s20	9.67162	9.5149	9.4454	9.29679	9.36228	11.1181
	GSCOCG00002443001-RA	ribosome	NA	60s_ribosomal_protein_l32	9.59478	9.44985	9.44647	9.28485	9.58513	10.9457
	GSCOCT00007869001.2-RA	nudiviral gene	DNAreplication	int_1	2.85503	8.014	8.71259	9.2834	8.41324	0
	GSCOCG00005337001-RA	ribosome	NA	40s_ribosomal_protein_s4	9.73081	9.75625	9.70583	9.27553	10.1003	10.7838
	GSCOCG00009510001-RA	NA	NA	replication_protein_a_70_kda_dna-binding_subunit	9.2556	9.77795	9.82477	9.27174	9.00185	7.74124
	GSCOCG00008123001-RA	NA	NA	uncharacterized_protein_LOC103573905_[Microplitis_demolitor]	8.90817	9.45417	9.46523	9.27161	8.93919	9.84809
	GSCOCG00008636001-RA	NA	NA	rala-binding_protein_1	4.13426	7.9673	8.5266	9.26379	9.05335	4.06248
	GSCOCG00001983001-RA	NA	NA	insulin-like_growth_factor-binding_protein_complex_acid_labile_subunit	9.86593	9.71522	9.61491	9.25892	8.56804	9.59096
	GSCOCT00014124001.2-RA	nudiviral gene (nc)	infectivity	ToNVorfF54_2	3.16325	7.8296	8.55819	9.25045	9.49919	0.118465
	GSCOCG00007714001-RA	NA	NA	uncharacterized_protein_LOC103576535_[Microplitis_demolitor]	7.29764	8.66227	8.94723	9.2489	8.45903	1.21274
	GSCOCG00004857001-RA	ribosome	NA	40s_ribosomal_protein_s3	9.74438	9.89593	9.83578	9.24625	9.89086	11.6586
	GSCOCG00013453001-RA	NA	NA	ras_GTPase-activating_protein-binding_protein_1_[Microplitis_demolitor]	8.82015	9.12602	9.18334	9.24137	8.75256	7.24258
	GSCOCG00004759001-RA	ribosome	NA	60s_ribosomal_protein_l23	9.80634	9.5264	9.65041	9.24011	9.19943	10.1974
	GSCOCT00014147001.2-RA	nudiviral gene	infectivity	odve66_22	5.85156	8.73405	8.98351	9.23816	8.66189	0.191837
	GSCOCG00002016001-RA	NA	NA	probable_bax_inhibitor_1	8.84612	9.19016	9.22327	9.23645	9.56686	11.677
	GSCOCG00009487001-RA	ribosome	NA	60s_ribosomal_protein_l18	9.8004	9.68884	9.68279	9.23168	9.59764	11.2779
	GSCOCG00002259001-RA	NA	NA	dnaJ_homolog_subfamily_C_member_7_isoform_X1_[Microplitis_demolitor]	8.80943	9.09663	9.17652	9.22645	9.12449	8.64164
	GSCOCG00001581001-RA	NA	NA	B-cell_lymphoma_6_protein_homolog_[Microplitis_demolitor]	5.42093	7.35769	7.72789	9.22579	9.00473	0
	GSCOCG00007804001-RA	NA	NA	uncharacterized_protein_LOC103572160_[Microplitis_demolitor]	4.30333	4.05741	3.98427	9.21183	10.3247	4.55719
	GSCOCG00010721001-RA	NA	NA	protein_bicaudal_c_isoform_x1	5.84251	7.58443	7.95261	9.20186	9.07237	4.5978
	GSCOCT00014150001.2-RA	nudiviral gene	infectivity	odve66_21	6.39697	9.24387	9.45681	9.19989	8.15879	0.0794813
	GSCOCT00010257001.2-RA	nudiviral gene	infectivity	p74	3.99574	8.29334	8.799	9.18981	8.98326	0.312252
	GSCOCG00003033001-RA	ribosome	NA	60s_ribosomal_protein_l13	9.85165	9.79123	9.73108	9.18862	9.81373	11.5354
	GSCOCG00009785001-RA	NA	NA	protein_lingerer_isoform_X3_[Microplitis_demolitor]	9.69435	9.73777	9.6967	9.18774	8.65065	9.01323
	GSCOCG00005556001-RA	NA	NA	E3_ubiquitin-protein_ligase_HUWE1_isoform_X5_[Microplitis_demolitor]	8.94202	9.14177	9.10524	9.18695	8.5337	9.23002
	GSCOCG00008540001-RA	NA	NA	high_mobility_group_protein_hmgi-c	10.3285	9.69989	9.5916	9.17515	8.73997	5.69461
	GSCOCG00010584001-RA	NA	NA	transketolase-like_protein_2_isoform_x1	9.28906	9.42541	9.41727	9.16732	9.27403	7.58615
	GSCOCG00004167001-RA	ribosome	NA	40s_ribosomal_protein_s4	9.53781	9.37408	9.32583	9.16627	8.97968	9.77109
	GSCOCG00007720001-RA	ribosome	NA	60s_ribosomal_protein_l17	9.67446	9.60024	9.61492	9.165	9.8984	11.0483
	GSCOCG00005761001-RA	zn_finger	NA	zinc_finger_rna-binding_protein_isoform_x1	9.18971	9.12114	9.18534	9.16427	9.18905	8.04516
	GSCOCG00005834001-RA	ribosome	NA	40s_ribosomal_protein_s24	9.86405	9.71973	9.73623	9.16316	9.86275	10.7815
	GSCOCT00014092001.2-RA	nudiviral gene	infectivity	odve66_20	3.00692	7.34779	7.95626	9.15781	8.18666	0.0794813
	GSCOCG00005478001-RA	ribosome	NA	60s_ribosomal_protein_l22-like	9.61773	9.41513	9.33023	9.15528	9.76729	10.9839
	GSCOCT00014158001.2-RA	nudiviral gene	infectivity	odve66_5	4.58663	7.96342	8.37329	9.1474	8.59627	0
	GSCOCG00008511001-RA	NA	NA	atp_synthase_subunit_mitochondrial	9.46098	9.61621	9.6118	9.14705	9.38129	9.08249
	GSCOCG00010422001-RA	NA	NA	piwi-like_protein_1_[Microplitis_demolitor]	9.2073	9.35641	9.31072	9.14609	8.45503	0.244895
	GSCOCT00005229001.2-RA	nudiviral gene	infectivity	odve66_2	3.71452	7.9862	8.45702	9.1459	8.54254	0.328254
	GSCOCG00005123001-RA	NA	NA	eukaryotic_translation_initiation_factor_3_subunit_d	9.17793	9.13738	9.20097	9.14431	9.31619	9.30455
	GSCOCG00001982001-RA	NA	NA	glyceraldehyde-3-phosphate_dehydrogenase_2	9.41136	9.58557	9.5575	9.14282	9.69483	10.4648
	GSCOCG00006477001-RA	NA	NA	transcription_factor_BTF3_homolog_4_[Microplitis_demolitor]	9.47427	9.49658	9.50603	9.13082	9.35927	6.79256
	GSCOCG00008673001-RA	NA	NA	tudor_domain-containing_protein_1	9.24979	9.3625	9.31554	9.12924	8.14502	1.55864
	GSCOCT00014152001.2-RA	nudiviral gene	infectivity	odve66_29	4.59902	8.00694	8.48187	9.12623	8.4079	0
	GSCOCG00008780001-RA	NA	NA	heat_shock_70_kda_protein_4_isoform_x1	9.12363	9.4428	9.49208	9.12239	8.88242	7.09572
	GSCOCG00001631001-RA	NA	NA	uncharacterized_protein_loc107043396_isoform_x1	7.78531	8.23448	8.32867	9.11305	9.54796	7.291
	GSCOCG00006193001-RA	histone	NA	histone	9.24145	8.98295	8.98516	9.11138	9.64279	8.73404
	GSCOCG00013537001-RA	NA	NA	eukaryotic_translation_initiation_factor_3_subunit_a	9.16422	9.10469	9.20527	9.0988	8.91653	8.81262
	GSCOCG00000118001-RA	NA	NA	protein_disulfide-isomerase_a3	9.33817	9.63141	9.66851	9.09651	9.06026	12.4644
	GSCOCG00002198001-RA	NA	NA	vesicle-associated_membrane_protein-associated_protein_b	8.15813	8.5676	8.67294	9.09199	9.4218	8.28878
	GSCOCG00008459001-RA	NA	NA	uncharacterized_protein_LOC103570622_[Microplitis_demolitor]	6.74965	8.93881	9.13371	9.08998	8.46142	0.191837
	GSCOCG00008752001-RA	NA	NA	polyadenylate-binding_protein-interacting_protein_1_[Microplitis_demolitor]	8.80684	9.18123	9.24754	9.0832	9.18921	8.84493
	GSCOCG00002547001-RA	NA	NA	la-related_protein_CG11505_isoform_X1_[Diachasma_alloeum	8.39695	8.9209	8.92266	9.07681	8.27184	7.85248
	GSCOCG00008012001-RA	NA	NA	ribosomal_protein_lp1	9.36074	9.12465	9.16728	9.07673	8.63507	10.5565
	GSCOCG00000503001-RA	NA	NA	uncharacterized_protein_LOC103579435_[Microplitis_demolitor]	5.65977	7.48239	7.77651	9.07494	9.66637	0.279706
	GSCOCG00002907001-RA	NA	NA	protein_ovarian_tumor_locus_isoform_X2_[Microplitis_demolitor]	8.308	8.70689	8.76151	9.06513	8.29616	3.6033
	GSCOCT00004210001.2-RA	Venom	Venom	Putative_venom_protein_3	9.10922	9.37442	9.41096	9.06218	9.27898	9.5027
	GSCOCG00005752001-RA	NA	NA	uncharacterized_protein_LOC103570622_[Microplitis_demolitor]	6.97816	9.3909	9.62204	9.05706	8.62613	0
	GSCOCG00005529001-RA	NA	NA	atp-dependent_rna_helicase_dbp2-like	8.87655	9.1309	9.12534	9.05691	9.53291	5.92238
	GSCOCG00005988001-RA	NA	NA	proton-coupled_amino_acid_transporter_4_isoform_x1	8.34286	9.22199	9.18083	9.05661	8.67555	10.765
	GSCOCG00005070001-RA	NA	NA	protein_set_isoform_x1	7.45568	8.06944	8.28722	9.05474	9.54206	4.32033
	GSCOCG00000363001-RA	NA	NA	histone-lysine_N-methyltransferase_2D-like_isoform_X6_[Apis_florea]	8.32323	8.7128	8.715	9.05409	7.90356	8.68278
	GSCOCT00014077001.2-RA	nudiviral gene	unknown	OrNVorf18	5.95258	9.21573	9.45854	9.04961	8.32143	0
	GSCOCG00003488001-RA	NA	NA	ferritin_heavy_polypeptide-like_17_isoform_x2	9.06426	9.11303	9.09967	9.03929	10.0174	9.41863
	GSCOCG00003073001-RA	NA	NA	filamin-A_isoform_X1_[Diachasma_alloeum]	7.9761	8.69909	8.81288	9.0346	8.7225	6.77687
	GSCOCG00000789001-RA	NA	NA	extended_synaptotagmin-2_isoform_X1_[Microplitis_demolitor	8.62288	8.90075	8.9576	9.02485	8.69272	9.33697
	GSCOCT00006008001.2-RA	Imm_gene	effectors	HSP40	8.59754	8.93719	9.10161	9.02372	8.67087	8.05842
	GSCOCG00003138001-RA	NA	NA	uncharacterized_protein_LOC103577928_[Microplitis_demolitor]	9.0199	9.0142	9.01225	9.01852	8.11833	9.25325
	GSCOCG00006513001-RA	NA	NA	GATA_zinc_finger_domain-containing_protein_11_[Microplitis_demolitor]	5.49457	6.91409	7.37137	9.0081	8.9889	0.261657
	GSCOCG00001187001-RA	NA	NA	sortilin-related_receptor-like	9.17346	9.39949	9.26044	9.00427	8.38637	11.0092
	GSCOCG00007151001-RA	NA	NA	uncharacterized_protein_LOC103576077_[Microplitis_demolitor]	9.70197	9.36879	9.31515	9.00422	8.41183	0.154812
	GSCOCG00007449001-RA	NA	NA	uncharacterized_protein_LOC103573788_[Microplitis_demolitor]	4.70183	7.15222	7.62581	9.00175	9.86112	2.50729
	GSCOCG00002027001-RA	NA	NA	gtp-binding_nuclear_protein_ran	8.94231	9.21158	9.2853	8.9953	9.71318	7.88683
	GSCOCG00002713001-RA	ribosome	NA	40s_ribosomal_protein_s9	9.49747	9.66541	9.6168	8.99435	9.70388	10.2574
	GSCOCT00007857001.2-RA	nudiviral gene (nc)	infectivity	PmNVorf87	2.74013	7.24559	7.94288	8.99211	8.99276	0.191837
	GSCOCG00007604001-RA	ribosome	NA	40s_ribosomal_protein_s26	9.53472	9.44132	9.3765	8.99112	9.68015	11.5159
	GSCOCG00000572001-RA	NA	NA	uncharacterized_protein_LOC103579393_isoform_X1_[Microplitis_demolitor]	8.73204	8.80148	8.84219	8.98705	8.92824	7.07299
	GSCOCG00004093001-RA	NA	NA	uncharacterized_protein_LOC103572773_[Microplitis_demolitor	8.63545	8.7805	8.84231	8.98619	8.34613	7.65813
	GSCOCG00013168001-RA	NA	NA	arginine-glutamic_acid_dipeptide_repeats_protein_isoform_x2	8.3499	8.49037	8.55767	8.98242	7.59102	8.46203
	GSCOCG00003567001-RA	ribosome	NA	40s_ribosomal_protein_s2	9.37261	9.51812	9.49056	8.98168	9.80538	11.2112
	GSCOCT00014155001.2-RA	nudiviral gene	infectivity	odve66_4	4.50227	8.03958	8.45692	8.98064	8.80546	0.0794813
	GSCOCG00005760001-RA	NA	NA	polyubiquitin	8.65691	8.7543	8.7644	8.9776	9.77188	10.8165
	GSCOCT00006738001.2-RA	nudiviral gene	infectivity	odve66_16	4.29355	8.60006	9.02205	8.97116	7.81512	0
	GSCOCG00006679001-RA	NA	NA	protein_arginine_n-methyltransferase_1_isoform_x1	8.61708	8.97094	8.98516	8.96945	9.94259	5.23426
	GSCOCG00003084001-RA	NA	NA	protein_lethal(2)essential_for_life_[Microplitis_demolitor]	9.33658	9.39484	9.59312	8.96456	7.46683	6.48809
	GSCOCG00006194001-RA	histone	NA	histone	9.1306	9.13409	9.17306	8.9594	9.1993	6.82307
	GSCOCT00002216001.2-RA	Imm_gene	effectors	chitinase_GH18_family	8.9173	8.86629	8.84377	8.95774	8.5069	5.82844
	GSCOCG00001258001-RA	NA	NA	importin_subunit_alpha-3	9.14639	9.29522	9.32134	8.95419	8.80912	8.73086
	GSCOCG00013654001-RA	NA	NA	nucleolar_protein_56_[Microplitis_demolitor]	8.85976	8.70325	8.72741	8.94742	8.51074	7.30997
	GSCOCG00002127001-RA	ribosome	NA	60s_ribosomal_protein_l10a	9.62635	9.61163	9.61903	8.94205	9.68911	11.0479
	GSCOCG00002160001-RA	NA	NA	probable_serine/threonine-protein_kinase_DDB_G0282963_[Microplitis_demolitor]	8.45678	8.77672	8.73896	8.9384	8.72354	9.08358
	GSCOCG00010718001-RA	NA	NA	lysosomal_aspartic_protease	9.39861	9.17506	9.11301	8.93714	8.82099	7.54284
	GSCOCG00001774001-RA	NA	NA	acyl-delta_desaturase-like	7.77133	8.75203	8.95149	8.93163	9.14035	6.67272
	GSCOCG00009499001-RA	NA	NA	protein_shisa-5_isoform_X1_[Microplitis_demolitor	9.6414	9.20019	9.0423	8.92891	8.33661	7.74372
	GSCOCG00001348001-RA	NA	NA	eukaryotic_translation_initiation_factor_2a	8.86152	8.96132	8.96327	8.92692	8.98406	9.93974
	GSCOCG00008110001-RA	NA	NA	uncharacterized_protein_LOC103575545_[Microplitis_demolitor]	5.83016	7.04636	7.34863	8.92015	9.19221	0
	GSCOCG00002451001-RA	NA	NA	importin-7	8.60791	8.93718	8.9911	8.9177	8.36153	8.99278
	GSCOCG00005695001-RA	NA	NA	ubiquitin-40s_ribosomal_protein_s27a	9.59741	9.51189	9.52979	8.91747	9.78322	11.0165
	GSCOCG00009500001-RA	ribosome	NA	40s_ribosomal_protein_s13	8.83604	8.68682	8.55632	8.91726	8.23142	9.74052
	GSCOCG00004534001-RA	ribosome	NA	60s_ribosomal_protein_l8	9.07252	8.90782	8.9357	8.9111	8.61261	9.67706
	GSCOCG00010152001-RA	NA	NA	map_kinase-interacting_serine_threonine-protein_kinase_1_isoform_x1	8.92398	9.12866	9.08602	8.90781	8.38223	11.4456
	GSCOCG00013452001-RA	NA	NA	sparc	9.33647	9.30216	9.27799	8.9046	8.60468	6.89056
	GSCOCG00010021001-RA	NA	NA	FACT_complex_subunit_spt16_isoform_X1_[Microplitis_demolitor]	8.90135	8.91022	8.97472	8.90308	8.76182	7.86886
	GSCOCG00004170001-RA	NA	NA	uncharacterized_protein_LOC103572407_isoform_X1_[Microplitis_demolitor]	9.02449	8.96496	8.88748	8.90056	8.9594	6.69031
	GSCOCG00003476001-RA	NA	NA	uncharacterized_protein_loc100642544_isoform_x2	9.31988	9.30794	9.22956	8.89649	9.13166	11.3963
	GSCOCG00011488001-RA	NA	NA	transgelin_[Pararge_aegeria]	8.8853	8.41198	8.47142	8.88864	8.64533	9.44662
	GSCOCG00006178001-RA	NA	NA	low-density_lipoprotein_receptor-related_protein_2	7.88454	8.15919	8.34455	8.8872	8.16586	6.37977
	GSCOCG00003294001-RA	NA	NA	uncharacterized_protein_LOC103573883_isoform_X2_[Microplitis_demolitor]	7.01857	7.74572	7.85507	8.87522	8.75391	0.0604479
	GSCOCG00005701001-RA	NA	NA	casein_kinase_ii_subunit_alpha	8.35702	8.54787	8.5897	8.87306	8.84724	6.77616
	GSCOCG00003078001-RA	NA	NA	protein_lethal(2)essential_for_life-like_[Microplitis_demolitor]	8.41822	8.32806	8.78836	8.872	8.13299	7.0794
	GSCOCT00014036001.2-RA	nudiviral gene	infectivity	pif2	2.82908	7.19118	7.77697	8.86919	8.32295	0.0604479
	GSCOCT00007748001.2-RA	ABC_transporters	ABC_transporters	ATP-binding_cassette_transporter_subfamily_A_member_1	8.40758	9.33667	9.38739	8.84781	7.69136	3.0489
	GSCOCT00014091001.2-RA	nudiviral gene	DNAreplication	helicase	6.68997	9.40944	9.50823	8.84778	8.06819	0
	GSCOCG00003976001-RA	ribosome	NA	40s_ribosomal_protein_s7	9.49555	9.53959	9.48952	8.84482	9.6192	10.9015
	GSCOCG00001306001-RA	NA	NA	NA	8.88263	9.25231	9.30652	8.84281	7.04303	4.81914
	GSCOCG00005096001-RA	NA	NA	tubulin_beta-1_chain	8.29689	8.66695	8.70067	8.84278	9.24848	7.62687
	GSCOCT00014106001.2-RA	nudiviral gene	infectivity	pif5_2b	4.25068	7.72423	8.18491	8.84009	8.46656	0.0604479
	GSCOCG00005328001-RA	NA	NA	alanine_aminotransferase_1	8.56197	8.66975	8.67123	8.82972	8.85885	8.98402
	GSCOCG00003937001-RA	NA	NA	udp-n-acetylglucosamine--peptide_n-acetylglucosaminyltransferase_110_kda_subunit_isoform_x3	8.24041	8.81533	8.96239	8.82829	8.11104	7.95597
	GSCOCG00006445001-RA	NA	NA	structural_maintenance_of_chromosomes_protein_3	8.39402	8.45166	8.55548	8.82409	8.36527	5.7349
	GSCOCG00008299001-RA	NA	NA	leucine--trna_cytoplasmic	8.75654	8.84267	8.88472	8.8226	8.2189	7.77015
	GSCOCG00007007001-RA	NA	NA	msx2-interacting_protein_isoform_X1_[Microplitis_demolitor]	8.21396	8.36847	8.4167	8.82065	7.83183	7.26402
	GSCOCG00001093001-RA	NA	NA	maternal_protein_tudor_isoform_X1_[Microplitis_demolitor]	9.01486	9.11979	8.99404	8.8124	8.44417	7.9626
	GSCOCG00005007001-RA	ribosome	NA	60s_ribosomal_protein_l15	9.29799	9.35162	9.27573	8.81172	8.79242	10.9229
	GSCOCT00000066001.2-RA	Imm_gene	imd_jnk	baculoviral_IAP_repeat_containing_protein_1_isoform_1	7.22731	8.13507	8.39198	8.8115	8.30875	7.52442
	GSCOCG00008906001-RA	NA	NA	protein_maelstrom_homolog_[Microplitis_demolitor]	8.28983	8.30341	8.35183	8.81057	9.3661	0.956149
	GSCOCG00011876001-RA	NA	NA	dolichyl-diphosphooligosaccharide--protein_glycosyltransferase_subunit_2	9.02855	9.14448	9.10967	8.80465	9.23718	11.2393
	GSCOCG00006028001-RA	NA	NA	protein_polybromo-1_isoform_x1	8.2487	8.47027	8.53284	8.79383	8.65845	7.07039
	GSCOCG00003584001-RA	NA	NA	clathrin_heavy_chain	8.80473	9.07896	9.08624	8.78817	8.51855	9.05703
	GSCOCT00007671001.2-RA	nudiviral gene	packaging	vp91	4.31582	7.51519	7.93497	8.78249	7.65343	0
	GSCOCG00010339001-RA	mitoch	NA	mitochondrial-processing_peptidase_subunit_beta	8.95096	8.99906	8.98531	8.77959	9.11006	9.53534
	GSCOCG00004022001-RA	NA	NA	t-complex_protein_1_subunit_delta	8.81286	8.84458	8.78961	8.77018	9.03162	6.72692
	GSCOCG00004684001-RA	ribosome	NA	60s_ribosomal_protein_l34-like	9.55633	9.4483	9.45131	8.77001	9.71141	11.576
	GSCOCG00009849001-RA	NA	NA	nucleosome_assembly_protein_1-like_1_isoform_x1	8.69073	8.59552	8.65723	8.75876	9.23438	5.88921
	GSCOCG00002204001-RA	NA	NA	CCR4-NOT_transcription_complex_subunit_1_isoform_X4_[Cephus_cinctus]	8.25566	8.62082	8.62955	8.75861	8.00315	8.84262
	GSCOCG00007080001-RA	NA	NA	ubiquitin_carboxyl-terminal_hydrolase_47_isoform_X1_[Microplitis_demolitor	8.10193	8.40408	8.44044	8.75437	8.74271	8.17234
	GSCOCG00000884001-RA	NA	NA	uncharacterized_protein_LOC103568278_isoform_X1_[Microplitis_demolitor	6.78981	8.09532	8.25606	8.74329	9.60514	0.4687
	GSCOCG00009119001-RA	NA	NA	pre-mrna-processing-splicing_factor_8	8.60412	8.70902	8.69013	8.73769	8.20217	7.94844
	GSCOCG00010113001-RA	NA	NA	ubiquitin-like_modifier-activating_enzyme_1	8.87575	9.09769	9.11438	8.7365	8.36332	7.61087
	GSCOCT00014008001.2-RA	Imm_gene	effectors	HSP70_3	8.41123	9.09346	9.52744	8.73583	7.20577	8.33034
	GSCOCG00006793001-RA	NA	NA	60_kda_heat_shock_mitochondrial-like	8.9812	8.91948	8.95143	8.72949	8.86471	6.26466
	GSCOCG00000621001-RA	ribosome	NA	60s_ribosomal_protein_l27	9.27902	9.27912	9.18369	8.72948	9.39542	10.8854
	GSCOCT00010757001.2-RA	ABC_transporters	ABC_transporters	ATP-binding_cassette_transporter_subfamily_C_member_7	7.29624	7.8992	7.95978	8.72565	9.44809	5.86764
	GSCOCG00001246001-RA	NA	NA	elongation_factor_1-beta	8.68574	8.5212	8.51801	8.72114	8.42217	8.69979
	GSCOCG00011545001-RA	NA	NA	eukaryotic_translation_initiation_factor_2_subunit_partial	8.66284	8.96041	8.99046	8.72014	8.63402	7.84471
	GSCOCG00000936001-RA	NA	NA	stress_response_protein_nst1_isoform_x1	8.82096	8.53734	8.56895	8.71744	9.10164	6.45101
	GSCOCG00010561001-RA	NA	NA	myeloid_leukemia_factor_isoform_X1_[Microplitis_demolitor]	7.78903	8.74876	8.91417	8.71608	8.57429	7.62519
	GSCOCG00000413001-RA	NA	NA	neuroplastin_isoform_X1_[Microplitis_demolitor]	8.82263	8.55868	8.52854	8.71485	8.39431	8.69891
	GSCOCG00000771001-RA	NA	NA	LOW_QUALITY_PROTEIN:_protein_split_ends_[Habropoda_laboriosa]	8.04586	8.52853	8.57095	8.70085	7.3304	10.0463
	GSCOCG00000417001-RA	NA	NA	puromycin-sensitive_aminopeptidase_isoform_x1	8.76991	9.3201	9.33771	8.6998	8.06356	9.25539
	GSCOCT00014031001.2-RA	Imm_gene	effectors	HSP70_5	8.35393	9.07637	9.49702	8.6997	7.16725	8.26845
	GSCOCG00009685001-RA	NA	NA	tanabin_[Microplitis_demolitor]	2.93798	7.60361	8.21231	8.69936	8.25624	0
	GSCOCG00000729001-RA	NA	NA	chromo_domain-containing_protein_cec-1_isoform_X2_[Microplitis_demolitor]	8.97675	8.6788	8.73966	8.69075	8.74447	7.18798
	GSCOCG00008138001-RA	NA	NA	eukaryotic_translation_initiation_factor_4e-1a-like_isoform_x1	7.88627	8.28712	8.42883	8.6848	8.96463	6.91618
	GSCOCG00013267001-RA	NA	NA	host_cell_factor_isoform_X1_[Diachasma_alloeum]	8.48726	8.70057	8.72028	8.68435	7.78971	7.04096
	GSCOCG00010560001-RA	NA	NA	eukaryotic_initiation_factor_4a-i	9.08956	9.1134	9.04926	8.67776	9.02567	8.80672
	GSCOCG00009140001-RA	ribosome	NA	40s_ribosomal_protein_s15aa	9.13028	9.08776	9.08394	8.67611	8.84377	10.5972
	GSCOCG00009853001-RA	NA	NA	46_kda_fk506-binding_nuclear_protein	8.26527	8.33047	8.40926	8.67484	9.07551	4.64681
	GSCOCG00003045001-RA	ribosome	NA	60s_ribosomal_protein_l18a	8.93809	8.7516	8.64088	8.67455	8.44805	10.1556
	GSCOCG00013332001-RA	NA	NA	dynein_heavy_cytoplasmic_isoform_x2	8.73263	8.8931	8.89392	8.67304	7.71041	8.8267
	GSCOCG00002063001-RA	NA	NA	ubiquitin-conjugating_enzyme_e2-17_kda	8.46531	8.5659	8.53196	8.67256	8.44129	7.85469
	GSCOCG00007767001-RA	NA	NA	phospholipase_A-2-activating_protein_[Microplitis_demolitor]	8.43403	8.44104	8.4139	8.67179	8.55941	6.87025
	GSCOCG00008359001-RA	NA	NA	la_protein_homolog	8.67444	8.63147	8.68708	8.67045	9.0498	6.51435
	GSCOCG00001772001-RA	ribosome	NA	40s_ribosomal_protein_s8	9.2788	9.21866	9.19981	8.66282	9.15673	10.3554
	GSCOCG00003772001-RA	NA	NA	nucleolysin_TIAR_[Microplitis_demolitor]	8.78523	8.70276	8.67764	8.65159	8.74224	8.40229
	GSCOCG00003491001-RA	NA	NA	failed_axon_connections_[Microplitis_demolitor]	9.77415	9.20558	9.103	8.64934	8.32847	5.60956
	GSCOCG00006974001-RA	NA	NA	inositol_hexakisphosphate_and_diphosphoinositol-pentakisphosphate_kinase_isoform_X2_[Microplitis_demolitor]	7.41688	8.09075	8.16566	8.62319	8.45839	8.09505
	GSCOCT00014095001.2-RA	nudiviral gene	infectivity	odve66_19	3.59073	8.04239	8.52855	8.62218	7.80783	0
	GSCOCT00012539001.2-RA	nudiviral gene	infectivity	HzNVorf140d	3.29517	7.61987	8.17932	8.61424	8.16662	0.0604479
	GSCOCG00002906001-RA	NA	NA	thymosin_beta_isoform_x1	8.69091	8.21888	8.23448	8.61241	9.00648	6.47169
	GSCOCT00004323001.2-RA	nudiviral gene	transcription	lef9	8.97731	9.66668	9.6454	8.60035	8.01475	0
	GSCOCT00014333001.2-RA	nudiviral gene	transcription	p47	9.32999	9.56942	9.57977	8.59723	8.19269	0.0794813
	GSCOCG00004844001-RA	NA	NA	extensin_isoform_X4_[Microplitis_demolitor]	8.2291	8.21906	8.32177	8.59365	7.66172	6.54239
	GSCOCG00008584001-RA	NA	NA	casein_kinase_i_isoform_alpha-like_isoform_x1	8.27539	8.55673	8.61888	8.58644	8.30975	8.00415
	GSCOCG00008691001-RA	NA	NA	protein_disulfide-isomerase	8.99625	9.17369	9.16265	8.58495	9.18517	10.1607
	GSCOCG00005392001-RA	NA	NA	rho_guanine_nucleotide_exchange_factor_11_isoform_x3	8.06296	8.2215	8.22861	8.58115	7.72785	9.07093
	GSCOCG00003300001-RA	NA	NA	2-oxoglutarate_mitochondrial_isoform_x1	8.13938	8.55412	8.64036	8.57763	8.30899	8.75115
	GSCOCG00008875001-RA	NA	NA	protein_split_ends-like_isoform_X2_[Microplitis_demolitor]	8.5532	8.70704	8.68341	8.57748	7.57473	6.40063
	GSCOCG00001928001-RA	NA	NA	acidic_leucine-rich_nuclear_phosphoprotein_32_family_member_B_[Microplitis_demolitor]	9.1959	9.06261	9.09495	8.57726	8.08805	7.27752
	GSCOCG00000524001-RA	NA	NA	srsf_protein_kinase_3_isoform_x1	8.21812	9.24188	9.29117	8.57456	7.97676	5.1747
	GSCOCG00005124001-RA	NA	NA	protein_split_ends_[Microplitis_demolitor	8.05505	8.30446	8.37726	8.5725	8.05091	8.58165
	GSCOCG00002346001-RA	NA	NA	poly-specific_endoribonuclease_homolog	9.25936	8.89273	8.77499	8.57058	8.02247	6.85737
	GSCOCG00010968001-RA	NA	NA	exostosin-3	7.86401	8.49263	8.60646	8.56828	7.90837	5.78391
	GSCOCG00008750001-RA	NA	NA	midnolin-B_[Microplitis_demolitor]	8.19143	8.51135	8.53507	8.56799	7.9665	7.65399
	GSCOCT00004912001.2-RA	Imm_gene	antiviral	Double-stranded_RNA-binding_protein_Staufen_homolog2	8.81271	9.06763	9.07221	8.5667	7.60193	9.88863
	GSCOCG00008386001-RA	NA	NA	protein_kinase_c_and_casein_kinase_substrate_in_neurons_protein_2_isoform_x1	7.92754	8.13921	8.25972	8.56315	8.4681	8.72742
	GSCOCG00000266001-RA	NA	NA	splicing_factor_3b_subunit_3	8.90224	8.80745	8.78734	8.56006	8.15557	7.39602
	GSCOCG00002158001-RA	NA	NA	coatomer_subunit_gamma	8.36423	8.43684	8.48041	8.55736	8.549	10.7982
	GSCOCG00006693001-RA	NA	NA	pyruvate_kinase_isoform_x1	8.44775	8.67577	8.71644	8.5565	9.05697	10.9546
	GSCOCG00011136001-RA	NA	NA	myosin_heavy_chain2C_muscle_isoform_X12_[Microplitis_demolitor]	9.27008	9.22764	9.4737	8.55313	7.78333	10.8168
	GSCOCG00005853001-RA	NA	NA	safb-like_transcription_modulator_isoform_x1	8.51935	8.50725	8.5575	8.55134	8.0594	8.26002
	GSCOCG00001139001-RA	NA	NA	transmembrane_protein_214-A_[Microplitis_demolitor	8.05785	8.49047	8.4859	8.54667	8.9817	7.37376
	GSCOCG00002054001-RA	NA	NA	serine/threonine-protein_kinase_mig-15_isoform_X11_[Microplitis_demolitor]	8.8861	8.74511	8.71399	8.54256	7.71372	8.10307
	GSCOCG00004233001-RA	NA	NA	dual_3-cyclic-amp_and-gmp_phosphodiesterase_11-like_isoform_x4	6.99826	7.83248	7.96487	8.53754	8.89711	5.84909
	GSCOCG00006914001-RA	ribosome	NA	60s_ribosomal_protein_l23a	9.11949	8.78919	8.82857	8.52911	8.53835	10.1951
	GSCOCG00000127001-RA	NA	NA	eukaryotic_peptide_chain_release_factor_gtp-binding_subunit_erf3a	8.45886	8.46927	8.52361	8.52886	7.93782	9.19466
	GSCOCG00005369001-RA	NA	NA	heterogeneous_nuclear_ribonucleoprotein_U-like_protein_1_isoform_X1_[Microplitis_demolitor	8.44628	8.57915	8.58425	8.51321	8.67345	7.90854
	GSCOCG00002274001-RA	NA	NA	nucleolin_[Microplitis_demolitor]	8.81674	8.49136	8.51316	8.5113	8.29604	5.63196
	GSCOCG00006625001-RA	NA	NA	retinal_dehydrogenase_1	6.96049	7.84614	8.07518	8.51093	9.60148	0.0604479
	GSCOCG00001531001-RA	NA	NA	protein_phosphatase_1b_isoform_x1	8.04193	8.06822	8.13465	8.51017	8.75694	8.05013
	GSCOCG00010138001-RA	NA	NA	protein_transport_protein_sec61_subunit_alpha_isoform_2	8.33101	8.34155	8.34156	8.50683	8.26167	9.99882
	GSCOCT00009615001.2-RA	Imm_gene	antiviral	dicer	8.70281	8.72755	8.76818	8.50597	7.51074	8.97216
	GSCOCG00006403001-RA	NA	NA	nucleoprotein_tpr	8.52856	8.63191	8.60875	8.49523	8.26811	5.44212
	GSCOCT00011558001.2-RA	nudiviral gene	packaging	vlf1	3.03923	7.17798	7.74065	8.49334	7.95173	0
	GSCOCG00001303001-RA	NA	NA	re1-silencing_transcription_factor	8.31911	8.41463	8.55974	8.48786	8.04288	7.19871
	GSCOCG00002272001-RA	NA	NA	probable_serine/threonine-protein_kinase_mkcB_isoform_X1_[Microplitis_demolitor	7.24002	7.57509	7.7242	8.48676	8.04044	3.39866
	GSCOCG00008672001-RA	NA	NA	protein_krasavietz_[Microplitis_demolitor]	8.48507	8.66709	8.63825	8.48422	8.88074	7.84953
	GSCOCG00003314001-RA	NA	NA	sal-like_protein_1_[Microplitis_demolitor]	0.602376	3.61196	4.70444	8.48137	9.10134	0.0794813
	GSCOCG00009726001-RA	NA	NA	ubiquitin-60s_ribosomal_protein_l40	8.66776	8.66221	8.72717	8.47444	9.02452	10.7867
	GSCOCG00005553001-RA	NA	NA	eukaryotic_translation_initiation_factor_3_subunit_l	8.63913	8.57249	8.53366	8.47326	8.68522	7.96453
	GSCOCG00006922001-RA	NA	NA	translocation_protein_sec63_homolog	8.36977	8.25914	8.31829	8.4728	8.38338	8.70105
	GSCOCG00013262001-RA	NA	NA	lysine-specific_demethylase_lid_isoform_x1	7.93469	8.38543	8.39548	8.47053	8.08073	7.58132
	GSCOCG00006230001-RA	NA	NA	speckle-type_POZ_protein_[Microplitis_demolitor]	5.20726	7.24492	7.57613	8.46803	9.51474	0.0604479
	GSCOCG00001671001-RA	NA	NA	nuclear_pore_complex_protein_Nup98-Nup96_[Microplitis_demolitor	8.24887	8.44758	8.43441	8.46624	8.35683	8.61271
	GSCOCG00009721001-RA	NA	NA	eukaryotic_translation_initiation_factor_4_gamma_2_isoform_x1	8.49151	8.51929	8.55676	8.46367	8.15911	9.2025
	GSCOCG00009376001-RA	NA	NA	putative_mediator_of_RNA_polymerase_II_transcription_subunit_26_[Microplitis_demolitor	8.23961	8.56614	8.46761	8.45926	7.78663	6.03021
	GSCOCG00003085001-RA	NA	NA	thyroid_receptor-interacting_protein_11_[Microplitis_demolitor]	9.19749	9.01313	8.99665	8.45882	7.61204	9.59947
	GSCOCG00001474001-RA	NA	NA	bifunctional_glutamate_proline--trna_ligase	8.68638	8.67075	8.70529	8.45493	7.8601	8.59708
	GSCOCG00004491001-RA	NA	NA	uncharacterized_protein_DDB_G0284459_isoform_X1_[Microplitis_demolitor	7.68936	7.8668	7.91169	8.45333	8.02791	8.66245
	GSCOCG00001653001-RA	NA	NA	importin_subunit_alpha	7.79264	8.0798	8.15803	8.44489	8.58501	7.15157
	GSCOCG00009075001-RA	NA	NA	serine-rich_adhesin_for_platelets-like_isoform_X1_[Microplitis_demolitor]	8.35991	8.45441	8.53722	8.44309	7.51175	8.00371
	GSCOCG00006765001-RA	NA	NA	t-complex_protein_1_subunit_zeta	8.78234	8.56881	8.54627	8.44253	8.76326	6.17163
	GSCOCG00010056001-RA	NA	NA	synaptic_vesicle_membrane_protein_vat-1_homolog-like	8.42981	8.2688	8.23016	8.43891	8.33692	0.512632
	GSCOCG00010072001-RA	NA	NA	myosin-ia	7.89606	8.26749	8.31629	8.43683	8.40128	8.42622
	GSCOCG00003901001-RA	NA	NA	septin-7_isoform_x1	8.3282	8.07616	8.08659	8.42859	8.17571	6.79717
	GSCOCG00003930001-RA	NA	NA	transcriptional_activator_protein_Pur-beta-B_isoform_X2_[Microplitis_demolitor]	7.9885	8.31224	8.30481	8.42562	7.66409	5.93348
	GSCOCT00006739001.2-RA	nudiviral gene	infectivity	odve66_18	3.73651	7.98402	8.40626	8.4146	7.36464	0
	GSCOCG00003989001-RA	NA	NA	serine_threonine-protein_kinase_grp	7.68799	8.10444	8.17222	8.41378	8.88218	6.01936
	GSCOCG00007299001-RA	NA	NA	fragile_x_mental_retardation_protein_1_homolog_a_isoform_x1	8.32564	8.40525	8.41316	8.41141	7.6771	6.33801
	GSCOCG00009111001-RA	NA	NA	mediator_of_RNA_polymerase_II_transcription_subunit_13_isoform_X2_[Polistes_canadensis]	7.93646	8.12615	8.15015	8.4086	7.75206	8.63046
	GSCOCG00007397001-RA	NA	NA	heterogeneous_nuclear_ribonucleoprotein_A12C_A2/B1_homolog_isoform_X1_[Microplitis_demolitor	8.2291	8.31688	8.47349	8.40758	7.40294	7.85623
	GSCOCG00007023001-RA	NA	NA	serine/threonine-protein_phosphatase_4_regulatory_subunit_1_isoform_X7_[Microplitis_demolitor]	7.94351	8.252	8.28358	8.40695	8.01852	6.66257
	GSCOCG00010147001-RA	NA	NA	probable_citrate_synthase_22C_mitochondrial_[Microplitis_demolitor]	8.43582	8.63951	8.64768	8.40489	8.18286	8.48035
	GSCOCG00001686001-RA	NA	NA	nucleolar_and_coiled-body_phosphoprotein_1	8.7666	8.57607	8.60561	8.40361	8.02609	6.81314
	GSCOCG00001959001-RA	NA	NA	kinesin_heavy_chain_isoform_x1	7.64104	8.01228	8.08384	8.40359	8.73858	7.83293
	GSCOCG00005616001-RA	NA	NA	serine_threonine-protein_phosphatase_2a_65_kda_regulatory_subunit_a_alpha_isoform_isoform_x1	8.53	8.62538	8.6152	8.40256	9.13872	9.06875
	GSCOCG00011465001-RA	NA	NA	small_ubiquitin-related_modifier-like	8.57361	8.29179	8.30875	8.39888	9.18769	6.77797
	GSCOCG00010831001-RA	NA	NA	RRP12-like_protein_[Microplitis_demolitor]	8.1268	8.1761	8.25474	8.39774	8.34186	7.21297
	GSCOCG00001046001-RA	ribosome	NA	40s_ribosomal_protein_s29	8.89503	8.67946	8.64943	8.39321	8.59929	11.1013
	GSCOCG00010453001-RA	NA	NA	dna-directed_rna_polymerase_i_subunit_rpa1	7.65599	7.99397	8.07354	8.39078	8.13845	5.71409
	GSCOCG00003098001-RA	NA	NA	26s_proteasome_non-atpase_regulatory_subunit_2	8.87112	8.81058	8.81704	8.38997	8.13342	8.62235
	GSCOCG00009891001-RA	NA	NA	serine_threonine-protein_phosphatase_2b_catalytic_subunit_2-like_isoform_x4	7.08636	7.69573	7.78148	8.38966	8.17169	0
	GSCOCT00007854001.2-RA	nudiviral gene (nc)	infectivity	pif3	2.01329	6.78496	7.47013	8.38805	8.80048	0.0604479
	GSCOCG00006910001-RA	NA	NA	NA	8.80051	8.87003	8.82047	8.38759	8.88055	10.0915
	GSCOCG00003383001-RA	NA	NA	armadillo_segment_polarity_protein_isoform_x1	9.20552	8.93683	8.81852	8.38594	7.84813	7.35888
	GSCOCG00003229001-RA	NA	NA	insulin-like_growth_factor_2_mrna-binding_protein_1_isoform_x1	7.57465	8.60356	8.67442	8.38337	7.87972	4.76303
	GSCOCG00004413001-RA	NA	NA	de-cadherin_isoform_x1	8.52924	8.46595	8.44389	8.37848	7.57773	5.60497
	GSCOCG00000240001-RA	NA	NA	lamin_dm0-like_isoform_x1	8.10059	8.81177	8.82658	8.37569	8.63763	7.26038
	GSCOCG00005233001-RA	NA	NA	cullin-associated_NEDD8-dissociated_protein_1_[Microplitis_demolitor]	8.56033	8.61009	8.60222	8.37007	8.10111	7.82009
	GSCOCT00010807001.2-RA	nudiviral gene (nc)	DNAreplication	int_2	4.65429	7.63639	7.96308	8.36877	7.14995	0.328254
	GSCOCG00002766001-RA	NA	NA	nascent_polypeptide-associated_complex_subunit_alpha_[Microplitis_demolitor]	8.63633	8.94381	8.97395	8.36211	9.19628	6.96872
	GSCOCG00003643001-RA	NA	NA	serine/arginine_repetitive_matrix_protein_1_isoform_X1_[Microplitis_demolitor]	8.59032	8.4817	8.4929	8.35801	7.85682	8.55672
	GSCOCG00010532001-RA	NA	NA	nucleolar_protein_58-like_[Microplitis_demolitor]	8.26854	8.21197	8.2699	8.35723	8.77468	5.9917
	GSCOCT00004342001.3-RA	Imm_gene	effectors	Peroxiredoxin_1	8.81425	8.87715	8.88026	8.3563	9.12871	7.61374
	GSCOCG00003583001-RA	ribosome	NA	60s_acidic_ribosomal_protein_p2	8.59839	8.41366	8.49004	8.35118	8.29982	10.0424
	GSCOCG00006676001-RA	NA	NA	ubiquitin_carboxyl-terminal_hydrolase_34	8.23944	8.68678	8.67477	8.34665	7.75378	8.33964
	GSCOCG00004482001-RA	ribosome	NA	40s_ribosomal_protein_s19-like	8.68015	8.60152	8.60325	8.34599	8.89888	9.39652
	GSCOCG00006394001-RA	NA	NA	sumo-activating_enzyme_subunit_2	8.33347	8.2334	8.26643	8.34316	8.58821	6.8449
	GSCOCG00006247001-RA	NA	NA	dnaj_homolog_subfamily_c_member_2	7.41973	7.94912	8.05382	8.33799	8.83168	6.14791
	GSCOCG00002026001-RA	NA	NA	elongation_factor_mitochondrial-like	8.3623	8.38951	8.41237	8.33776	8.91861	7.41565
	GSCOCG00000598001-RA	NA	NA	v-type_proton_atpase_116_kda_subunit_a_isoform_1_isoform_x4	8.16586	8.52928	8.53745	8.33327	8.30954	9.31025
	GSCOCG00000986001-RA	NA	NA	importin_subunit_beta-1_isoform_x1	7.94385	8.33256	8.3413	8.32073	8.74658	6.78874
	GSCOCG00011031001-RA	NA	NA	baculoviral_IAP_repeat-containing_protein_6_[Diachasma_alloeum]	8.18112	8.54206	8.44828	8.32018	7.9359	9.06788
	GSCOCG00011050001-RA	NA	NA	translocon-associated_protein_subunit_alpha	8.13454	7.9859	8.04876	8.31733	8.23375	10.462
	GSCOCG00003889001-RA	NA	NA	glycogen_phosphorylase	8.60806	8.66959	8.58086	8.3168	7.89223	8.51795
	GSCOCT00003769001.3-RA	chemosensory	chemosensory	Chemosensory_protein_15_3769	4.6722	6.74165	7.05995	8.31528	9.29092	0.595491
	GSCOCG00003687001-RA	NA	NA	papilin_isoform_x2	8.65807	8.88274	8.66404	8.31448	6.90302	3.50436
	GSCOCG00001654001-RA	NA	NA	probable_GPI-anchored_adhesin-like_protein_PGA55_[Microplitis_demolitor]	7.99792	8.15879	8.12155	8.31391	8.44179	0.624027
	GSCOCG00011193001-RA	NA	NA	actin-binding_protein_anillin_isoform_X1_[Microplitis_demolitor]	7.78164	8.0737	8.20449	8.31073	8.1873	2.21835
	GSCOCG00009153001-RA	NA	NA	FK506-binding_protein_3-like_[Microplitis_demolitor]	0.644058	2.22309	1.11897	8.30917	8.67083	0.0604479
	GSCOCG00012190001-RA	NA	NA	phosphomevalonate_kinase	8.42368	8.24918	8.25357	8.30743	8.3525	9.671
	GSCOCT00002192001.2-RA	ABC_transporters	ABC_transporters	ATP-binding_cassette_transporter_subfamily_F_member3	8.18811	8.55262	8.5911	8.30308	8.71499	7.74023
	GSCOCG00001667001-RA	NA	NA	dolichyl-diphosphooligosaccharide--protein_glycosyltransferase_subunit_stt3b_isoform_x1	8.22475	8.40184	8.41209	8.30265	8.39664	11.187
	GSCOCG00000132001-RA	NA	NA	neurotrimin_[Microplitis_demolitor]	8.94834	8.85036	8.88589	8.30227	7.55842	8.06708
	GSCOCG00010039001-RA	NA	NA	myosin_regulatory_light_chain_sqh	8.43424	8.19664	8.13835	8.29559	8.3403	8.51567
	GSCOCG00009780001-RA	ribosome	NA	40s_ribosomal_protein_s15	9.10651	9.14332	9.11405	8.29429	9.12591	11.2898
	GSCOCG00006624001-RA	NA	NA	aldehyde_dehydrogenase_mitochondrial	6.74636	7.5793	7.82941	8.29034	9.37955	0.312252
	GSCOCG00003412001-RA	NA	NA	programmed_cell_death_6-interacting_protein_[Microplitis_demolitor]	8.22274	8.22011	8.25868	8.28718	8.29662	9.51837
	GSCOCG00002022001-RA	NA	NA	gmp_synthase	7.82077	8.06892	8.05627	8.28446	8.50589	6.79889
	GSCOCG00007275001-RA	NA	NA	T-complex_protein_1_subunit_eta_[Microplitis_demolitor]	8.76053	8.53325	8.56652	8.28017	8.18799	8.31191
	GSCOCG00012444001-RA	NA	NA	calumenin	8.49251	8.39759	8.41859	8.27831	7.68356	7.90766
	GSCOCG00006288001-RA	NA	NA	eukaryotic_translation_initiation_factor_3_subunit_b	7.95861	8.27429	8.27496	8.27743	8.12731	7.71632
	GSCOCG00011717001-RA	NA	NA	E3_ubiquitin-protein_ligase_UBR4_isoform_X3_[Microplitis_demolitor]	8.58811	8.69975	8.59536	8.27274	8.11382	9.43562
	GSCOCG00004918001-RA	NA	NA	ubiquitin-conjugating_enzyme_E2_variant_2_[Microplitis_demolitor]	7.88507	8.0877	8.12355	8.26957	8.28174	7.21141
	GSCOCG00009925001-RA	NA	NA	t-complex_protein_1_subunit_epsilon	8.44827	8.38714	8.36517	8.26894	8.68699	7.04282
	GSCOCG00002961001-RA	NA	NA	hrp65_isoform_x2	8.39989	8.40109	8.47803	8.26577	8.08591	7.61815
	GSCOCG00008447001-RA	NA	NA	uncharacterized_protein_loc106787248	7.70455	8.4241	8.36241	8.26112	6.80347	6.23788
	GSCOCG00005512001-RA	NA	NA	replication_protein_A_32_kDa_subunit-B_[Microplitis_demolitor]	8.41243	8.9287	8.96989	8.25863	8.31173	4.96994
	GSCOCG00010728001-RA	NA	NA	eukaryotic_translation_initiation_factor_5	8.2705	8.34486	8.30488	8.25634	7.67768	9.08972
	GSCOCG00000584001-RA	NA	NA	e3_ubiquitin-protein_ligase_rfwd2-like	8.84063	8.57705	8.61101	8.25401	8.031	9.75615
	GSCOCG00009833001-RA	NA	NA	myosin-G_heavy_chain-like_[Microplitis_demolitor]	8.43694	8.42665	8.36182	8.24805	7.6003	9.925
	GSCOCG00002531001-RA	NA	NA	nuclear_pore_complex_protein_Nup153_[Microplitis_demolitor]	7.74937	8.31233	8.42348	8.24783	7.42936	6.73419
	GSCOCG00002261001-RA	NA	NA	dnaJ_homolog_subfamily_C_member_7-like_[Microplitis_demolitor]	8.03759	8.29059	8.34754	8.24582	8.84155	0.595491
	GSCOCG00011020001-RA	NA	NA	ribonucleoside-diphosphate_reductase_large_subunit-like_[Microplitis_demolitor	8.0881	8.34994	8.34769	8.24533	8.87408	3.46033
	GSCOCT00001784001.3-RA	Imm_gene	effectors	glutathione_S-transferase_Sigma_2	9.11961	8.79984	8.69838	8.24354	9.18956	6.3345
	GSCOCG00001695001-RA	NA	NA	bromodomain_adjacent_to_zinc_finger_domain_protein_1A_isoform_X2_[Microplitis_demolitor]	7.69323	8.03216	8.05367	8.243	8.36779	7.84457
	GSCOCG00009378001-RA	NA	NA	SET_and_MYND_domain-containing_protein_4_[Microplitis_demolitor]	7.04073	7.52034	7.66136	8.23907	8.41229	0.209223
	GSCOCG00009556001-RA	NA	NA	glutamate_synthase	8.58808	8.79025	8.7134	8.23852	7.84997	9.05981
	GSCOCG00007569001-RA	NA	NA	zinc_finger_protein_362C_C3H1_type-like_1_[Microplitis_demolitor]	7.94701	8.00444	7.92706	8.23293	8.04128	7.56606
	GSCOCG00009137001-RA	NA	NA	LOW_QUALITY_PROTEIN:_nucleosome-remodeling_factor_subunit_NURF301_[Fopius_arisanus]	7.84734	8.03374	8.02587	8.23221	8.02953	7.67909
	GSCOCG00006906001-RA	NA	NA	uncharacterized_protein_LOC103578044_[Microplitis_demolitor]	7.90699	8.93207	9.02822	8.22834	7.6465	0.541606
	GSCOCG00002612001-RA	NA	NA	poly(A)_RNA_polymerase_GLD2_isoform_X2_[Microplitis_demolitor]	6.7208	7.33245	7.3961	8.22672	8.10049	5.77925
	GSCOCG00003460001-RA	NA	NA	26s_proteasome_non-atpase_regulatory_subunit_11	8.14232	8.36017	8.444	8.22406	8.68392	8.09778
	GSCOCG00001751001-RA	NA	NA	lipase_maturation_factor_2-like	8.05629	8.22927	8.1708	8.22319	8.16949	6.19806
	GSCOCG00007900001-RA	NA	NA	transitional_endoplasmic_reticulum_atpase_ter94	8.92399	8.81375	8.75104	8.22308	8.51235	8.28567
	GSCOCG00013430001-RA	NA	NA	s-adenosylmethionine_synthase	7.81933	8.0282	8.0574	8.22006	8.70186	6.07286
	GSCOCG00003696001-RA	NA	NA	e3_ubiquitin-protein_ligase_march5-like_isoform_x1	7.63196	8.68107	8.76894	8.21725	8.28147	6.63184
	GSCOCG00000407001-RA	NA	NA	transcriptional_repressor_p66-beta_isoform_X1_[Microplitis_demolitor	7.84735	7.99974	8.04854	8.21623	7.37883	8.33093
	GSCOCG00001481001-RA	ribosome	NA	60s_ribosomal_protein_l21	8.8296	9.13714	9.14726	8.21357	9.52514	11.3877
	GSCOCG00008876001-RA	cytC	NA	cytochrome_c_oxidase_subunit_mitochondrial-like	7.94316	7.75538	7.82265	8.21267	7.83681	7.98928
	GSCOCG00000377001-RA	NA	NA	RING_finger_protein_17_[Microplitis_demolitor]	8.86593	8.73647	8.65752	8.21266	7.9741	0.833151
	GSCOCG00009938001-RA	NA	NA	CD63_antigen_isoform_X1_[Microplitis_demolitor]	8.39555	8.5046	8.53613	8.21111	8.70027	10.4754
	GSCOCG00013522001-RA	NA	NA	actin-interacting_protein_1_[Microplitis_demolitor]	8.26581	8.13343	8.11571	8.21095	7.89815	6.8298
	GSCOCG00009232001-RA	NA	NA	myc_box-dependent-interacting_protein_1_isoform_X1_[Microplitis_demolitor	7.64613	7.61297	7.70254	8.2083	8.33851	5.33177
	GSCOCG00010580001-RA	NA	NA	ras-like_protein_3	8.27395	7.9673	7.95112	8.20718	7.94756	7.25352
	GSCOCG00004645001-RA	NA	NA	golgi_apparatus_protein_1	7.34418	7.8379	8.03209	8.20603	8.48326	7.19904
	GSCOCG00002655001-RA	NA	NA	serrate_RNA_effector_molecule_homolog_isoform_X3_[Vollenhovia_emeryi]	8.37176	8.21791	8.26228	8.20443	7.36643	6.81769
	GSCOCG00006060001-RA	NA	NA	ubiquitin-conjugating_enzyme_e2_g1	7.65126	7.65034	7.69917	8.20409	8.65683	7.03935
	GSCOCG00010224001-RA	NA	NA	transcriptional_repressor_CTCFL_isoform_X1_[Microplitis_demolitor	7.59362	7.8141	7.84704	8.20316	7.68598	7.47229
	GSCOCT00014122001.2-RA	nudiviral gene (nc)	unknown	ToNVorf29	2.54582	6.90638	7.49212	8.19358	7.85835	0
	GSCOCG00003234001-RA	NA	NA	amyloid_beta_a4_precursor_protein-binding_family_b_member_1-interacting_protein_isoform_x2	7.69038	8.00173	8.0065	8.19032	7.23698	6.24952
	GSCOCG00007409001-RA	NA	NA	uncharacterized_protein_LOC103579486_[Microplitis_demolitor	5.61686	6.70488	7.01103	8.1836	8.36441	2.13193
	GSCOCG00001651001-RA	NA	NA	dna_damage-binding_protein_1	8.07278	8.29842	8.26691	8.18334	8.17949	6.6816
	GSCOCG00002548001-RA	NA	NA	protein_translation_factor_sui1_homolog	7.94903	7.97743	7.95618	8.17027	8.38346	7.78959
	GSCOCG00010585001-RA	NA	NA	serine-rich_adhesin_for_platelets-like_[Microplitis_demolitor]	7.19092	7.51902	7.53458	8.1655	7.7569	6.72869
	GSCOCG00001963001-RA	NA	NA	probable_atp-dependent_rna_helicase_spindle-e	7.86908	8.18969	8.14329	8.16511	7.82677	1.46701
	GSCOCG00007583001-RA	NA	NA	mucin-17_isoform_x1	7.46099	7.52924	7.49767	8.16415	7.66718	8.0448
	GSCOCG00002507001-RA	NA	NA	NA	2.61004	2.71282	2.41515	8.16263	10.5679	4.94204
	GSCOCG00005034001-RA	ribosome	NA	60s_ribosomal_protein_l37a	8.53833	8.33263	8.38944	8.1605	8.1809	10.0322
	GSCOCG00001045001-RA	NA	NA	proto-oncogene_c-fos	7.11304	7.41821	7.58379	8.15944	8.52364	6.15768
	GSCOCG00010618001-RA	NA	NA	cordon-bleu_1	6.3343	7.16053	7.37207	8.15816	7.49241	6.16178
	GSCOCG00001239001-RA	NA	NA	protein_transport_protein_Sec31A_[Microplitis_demolitor]	7.76644	7.8943	7.99963	8.15263	7.64318	10.328
	GSCOCG00006484001-RA	NA	NA	titin_[Diachasma_alloeum]	8.09947	8.24048	8.32008	8.15146	6.98329	7.75201
	GSCOCG00003484001-RA	NA	NA	nuclear_valosin-containing_isoform_x1	8.33659	8.21877	8.16631	8.14677	7.79382	6.482
	GSCOCG00006678001-RA	NA	NA	AT-rich_interactive_domain-containing_protein_4B_isoform_X1_[Microplitis_demolitor]	7.80234	8.1139	8.15481	8.1466	7.07241	7.79526
	GSCOCG00004086001-RA	NA	NA	inner_nuclear_membrane_protein_man1	7.73796	7.91224	7.97284	8.14435	8.08427	6.17244
	GSCOCG00005477001-RA	NA	NA	cytoskeleton-associated_protein_5_isoform_X1_[Microplitis_demolitor]	7.29079	7.71835	7.80795	8.1422	8.23596	6.39933
	GSCOCG00009878001-RA	NA	NA	cyclin-A1_[Microplitis_demolitor]	6.83569	7.20616	7.34047	8.14009	8.4206	4.90586
	GSCOCG00009329001-RA	NA	NA	annexin_b9-like_isoform_x1	8.48009	8.22395	8.19736	8.13889	8.42966	8.65286
	GSCOCG00008922001-RA	NA	NA	phosphate_carrier_mitochondrial	8.33301	8.50942	8.58548	8.13792	8.58484	9.56673
	GSCOCG00004444001-RA	NA	NA	voltage-dependent_anion-selective_channel-like	8.32123	8.45458	8.45556	8.13738	8.50584	7.75012
	GSCOCT00014109001.2-RA	nudiviral gene	infectivity	pif4	2.8243	6.50675	7.02328	8.13683	7.13389	0.0604479
	GSCOCG00000270001-RA	NA	NA	mesoderm_induction_early_response_protein_1_isoform_X2_[Microplitis_demolitor]	7.75307	7.6563	7.75695	8.12951	7.65796	7.39021
	GSCOCG00003515001-RA	NA	NA	lysine-specific_demethylase_3B-like_isoform_X2_[Cephus_cinctus]	8.48721	8.52006	8.48876	8.12696	7.47595	8.69828
	GSCOCG00001387001-RA	NA	NA	uncharacterized_protein_LOC103575420_[Microplitis_demolitor]	8.16327	8.49251	8.5676	8.12412	7.17117	7.22388
	GSCOCG00002718001-RA	NA	NA	26s_proteasome_non-atpase_regulatory_subunit_12	8.33963	8.23934	8.22373	8.12064	8.22437	7.36454
	GSCOCG00000390001-RA	NA	NA	ribosomal_L1_domain-containing_protein_1-like_[Microplitis_demolitor]	7.53772	7.8182	7.8593	8.11552	8.44661	5.00565
	GSCOCG00008912001-RA	NA	NA	RING_finger_protein_10_[Microplitis_demolitor]	7.88828	8.21222	8.23533	8.11335	8.09967	8.59066
	GSCOCG00007690001-RA	NA	NA	gsk-3-binding	7.07876	7.35243	7.39537	8.10924	7.87567	6.47374
	GSCOCG00007545001-RA	NA	NA	tyrosine-protein_phosphatase_non-receptor_type_9	7.48459	8.21292	8.30224	8.1075	7.93289	6.3584
	GSCOCT00008725001.2-RA	Imm_gene	antiviral	aubergine1	9.65437	8.97075	8.79295	8.10515	7.61972	0.118465
	GSCOCG00004276001-RA	NA	NA	protein_lap4_isoform_X3_[Fopius_arisanus]	7.59606	7.86848	7.91584	8.10367	7.51931	8.61794
	GSCOCG00008497001-RA	NA	NA	dna_topoisomerase_2_isoform_x1	7.93455	7.90353	7.90669	8.10293	8.19383	5.20233
	GSCOCG00013655001-RA	NA	NA	eukaryotic_translation_initiation_factor_3_subunit_m	8.20293	8.0762	8.09258	8.09759	8.39924	8.05938
	GSCOCG00009278001-RA	NA	NA	laminin_subunit_gamma-1	9.41955	9.10994	8.85882	8.09388	7.89855	5.65697
	GSCOCG00011519001-RA	NA	NA	moesin_ezrin_radixin_homolog_1_isoform_x2	8.66498	8.98358	8.95973	8.09205	8.3587	9.85135
	GSCOCT00005706001.2-RA	ABC_transporters	ABC_transporters	ATP-binding_cassette_transporter_subfamily_E	8.1209	8.01325	8.05643	8.08822	7.94133	9.07976
	GSCOCG00001579001-RA	NA	NA	uncharacterized_protein_LOC103580895_isoform_X1_[Microplitis_demolitor]	5.46467	6.95897	7.08099	8.08542	8.77123	0.749235
	GSCOCG00009367001-RA	NA	NA	aryl_hydrocarbon_receptor_nuclear_translocator_homolog_isoform_x1	7.83255	7.72106	7.77569	8.0849	7.62383	8.54286
	GSCOCG00000234001-RA	NA	NA	threonine--trna_cytoplasmic_isoform_x1	8.38136	8.34761	8.39075	8.08438	8.2203	8.77374
	GSCOCG00003447001-RA	NA	NA	atp-dependent_rna_helicase_bel	7.91296	8.02169	8.00797	8.08332	8.05719	6.76316
	GSCOCG00000966001-RA	NA	NA	fasciclin-2-like_[Microplitis_demolitor]	8.86938	8.51879	8.43386	8.08288	7.77185	7.78128
	GSCOCT00014126001.2-RA	nudiviral gene (nc)	infectivity	HzNVorf94	2.31936	6.96104	7.61585	8.07969	8.30811	0.154812
	GSCOCG00005782001-RA	NA	NA	kinesin-like_protein_kif21a_isoform_x2	5.93923	6.89755	7.19252	8.07923	8.36195	5.42769
	GSCOCG00003870001-RA	NA	NA	protein_zer-1_homolog_[Microplitis_demolitor]	8.12029	8.13097	8.17909	8.07825	8.09951	8.07929
	GSCOCG00012473001-RA	NA	NA	t-complex_protein_1_subunit_gamma	8.71665	8.52702	8.53799	8.07698	8.30299	7.7498
	GSCOCG00009409001-RA	NA	NA	complement_component_1_q_subcomponent-binding_mitochondrial	8.68779	8.46591	8.38181	8.07336	7.86168	5.29
	GSCOCG00011163001-RA	NA	NA	eukaryotic_translation_initiation_factor_5b	8.11281	8.24393	8.26579	8.07132	8.1636	9.07985
	GSCOCG00002909001-RA	NA	NA	uncharacterized_protein_LOC103576373_isoform_X1_[Microplitis_demolitor]	7.8837	8.1018	8.17347	8.07103	7.57713	6.555
	GSCOCG00004156001-RA	NA	NA	ap-2_complex_subunit_mu	8.15596	8.24202	8.17968	8.06707	8.29505	7.93216
	GSCOCG00002040001-RA	NA	NA	26s_protease_regulatory_subunit_7	8.39689	8.22983	8.20873	8.06659	8.39814	7.84182
	GSCOCG00008460001-RA	NA	NA	putative_U5_small_nuclear_ribonucleoprotein_200_kDa_helicase_[Microplitis_demolitor]	7.66458	7.81997	7.81743	8.06433	8.09176	6.81314
	GSCOCG00009180001-RA	NA	NA	zinc_finger_protein_GLI1_isoform_X1_[Microplitis_demolitor]	5.81478	6.89363	7.20222	8.06202	7.82346	8.49535
	GSCOCG00003080001-RA	NA	NA	protein_lethal(2)essential_for_life_[Microplitis_demolitor]	7.93796	7.66921	8.33376	8.06112	7.07537	4.32065
	GSCOCG00002426001-RA	NA	NA	ribonucleoside-diphosphate_reductase_large_subunit_[Microplitis_demolitor]	8.29655	8.18135	8.20601	8.06084	7.96528	4.62608
	GSCOCG00005414001-RA	aminopep	NA	aminopeptidase_isoform_x1	5.60835	7.85632	8.13419	8.05899	6.85703	1.76022
	GSCOCG00008182001-RA	NA	NA	NA	8.16091	7.83811	7.92685	8.05884	7.59261	8.42782
	GSCOCG00003965001-RA	NA	NA	leucine-rich_PPR_motif-containing_protein2C_mitochondrial_[Microplitis_demolitor]	8.14088	8.26451	8.25326	8.05733	8.16652	6.8743
	GSCOCG00004047001-RA	NA	NA	nuclear_pore_complex_protein_Nup50_[Microplitis_demolitor]	7.31569	7.79223	7.94534	8.05698	7.35317	4.78355
	GSCOCG00009790001-RA	NA	NA	epidermal_growth_factor_receptor_substrate_15-like_1_isoform_x1	7.40398	7.80412	7.82007	8.05542	7.66494	7.23783
	GSCOCG00002648001-RA	zn_finger	NA	zinc_finger_protein_40	6.77372	7.33005	7.49774	8.05402	7.51105	7.87978
	GSCOCG00011617001-RA	NA	NA	calmodulin_isoform_x1	8.00317	8.04397	8.10309	8.05392	9.04219	8.36871
	GSCOCG00004368001-RA	NA	NA	serine_threonine-protein_kinase_10	7.95861	7.94356	8.00399	8.05144	7.56424	8.961
	GSCOCT00010087001.3-RA	Imm_gene	effectors	Thioredoxin_reductase	8.33716	8.42241	8.40335	8.04656	8.19579	9.21252
	GSCOCG00013242001-RA	NA	NA	BAG_domain-containing_protein_Samui_isoform_X2_[Microplitis_demolitor]	7.27573	7.20878	7.74744	8.04498	6.83083	6.50672
	GSCOCG00007424001-RA	NA	NA	eukaryotic_peptide_chain_release_factor_subunit_1_isoform_x1	8.06266	8.11342	8.12362	8.0398	8.47882	8.72247
	GSCOCG00000818001-RA	NA	NA	uncharacterized_protein_LOC103570971_isoform_X1_[Microplitis_demolitor]	8.77482	8.47416	8.34737	8.03938	8.17565	7.79721
	GSCOCT00003940001.2-RA	nudiviral gene	other	NDK (17b)	8.2476	8.12571	8.14954	8.03713	8.51235	9.30783
	GSCOCG00008473001-RA	NA	NA	adenylosuccinate_synthetase	7.77556	8.12382	8.19819	8.03694	8.63053	9.10971
	GSCOCG00005867001-RA	NA	NA	importin_subunit_alpha-7	7.47148	7.72152	7.74643	8.03559	8.45813	7.75241
	GSCOCG00013248001-RA	NA	NA	uncharacterized_protein_LOC103569462_[Microplitis_demolitor]	7.70803	7.58709	7.65931	8.03375	7.67785	7.75327
	GSCOCG00002210001-RA	NA	NA	protein_Jumonji_[Microplitis_demolitor]	6.35728	7.23504	7.4122	8.02937	8.09362	4.6957
	GSCOCG00006496001-RA	NA	NA	proliferation-associated_protein_2G4_[Microplitis_demolitor]	8.23656	8.04144	8.04016	8.02431	8.0663	7.44148
	GSCOCG00003295001-RA	NA	NA	eukaryotic_translation_initiation_factor_4_gamma_1_isoform_X2_[Microplitis_demolitor	6.44329	7.22417	7.41244	8.02395	8.81818	6.00137
	GSCOCG00006268001-RA	NA	NA	nuclear_receptor_subfamily_2_group_c_member_2-like_isoform_x2	7.64211	7.68125	7.71053	8.02366	7.65201	7.28945
	GSCOCG00010327001-RA	NA	NA	t-complex_protein_1_subunit_beta	8.48884	8.42353	8.39111	8.02237	8.12541	7.85097
	GSCOCG00009997001-RA	NA	NA	cyclin-dependent_kinase_12_isoform_X1_[Microplitis_demolitor]	7.62973	7.76351	7.84085	8.02058	7.31092	8.32089
	GSCOCG00008882001-RA	NA	NA	j_domain-containing_protein_cg6693	8.19561	8.425	8.46941	8.01685	7.658	4.47367
	GSCOCG00008981001-RA	NA	NA	gibberellin_2-beta-dioxygenase_2_[Microplitis_demolitor]	8.38768	7.80267	7.74132	8.01321	7.76294	9.16948
	GSCOCG00002246001-RA	NA	NA	phosphatidylinositol_transfer_protein_alpha_isoform	7.53174	7.68324	7.74711	8.01131	8.1289	8.25205
	GSCOCG00003187001-RA	NA	NA	ubiquitin-conjugating_enzyme_e2_l3	7.40785	7.91967	8.04786	8.01059	7.40227	6.40294
	GSCOCG00004560001-RA	NA	NA	eukaryotic_translation_initiation_factor_2-alpha_kinase_1_[Microplitis_demolitor]	5.18092	6.46304	6.85135	8.01005	8.36067	2.46092
	GSCOCG00009834001-RA	NA	NA	letm1_and_ef-hand_domain-containing_protein_anon-mitochondrial	7.57869	7.75255	7.81445	8.00704	8.15113	7.62932
	GSCOCT00014128001.2-RA	nudiviral gene (nc)	infectivity	pif6	2.41531	6.86957	7.59327	8.00454	7.70551	0.0604479
	GSCOCG00013243001-RA	NA	NA	abscission_ut_checkpoint_regulator	7.64928	7.99056	8.05549	8.00425	7.53088	7.54691
	GSCOCG00001254001-RA	NA	NA	lysine--trna_ligase_isoform_x1	7.89634	7.89553	7.95217	8.00266	8.09318	7.28993
	GSCOCG00009812001-RA	NA	NA	lysosomal_alpha-mannosidase-like_isoform_X2_[Microplitis_demolitor]	8.67338	8.43219	8.45145	8.00107	5.73869	6.4834
	GSCOCG00009421001-RA	NA	NA	cell_division_cycle_protein_27_homolog	7.12569	7.343	7.46465	7.99859	8.04557	6.95195
	GSCOCG00001716001-RA	NA	NA	unc-112-related_protein_[Microplitis_demolitor]	8.60375	8.47859	8.45239	7.99491	7.44859	8.05827
	GSCOCG00010032001-RA	NA	NA	protein_phosphatase_Slingshot_homolog_2-like_[Apis_dorsata]	3.34888	6.68169	7.20927	7.99436	7.84457	1.79045
	GSCOCG00003028001-RA	NA	NA	rna-binding_protein_squid-like	7.63147	8.06642	8.02637	7.99413	7.86631	4.46663
	GSCOCG00001275001-RA	NA	NA	h_aca_ribonucleoprotein_complex_subunit_4	7.60616	7.71939	7.75785	7.99392	8.25827	4.33768
	GSCOCG00003977001-RA	cytC	NA	cytochrome_c_oxidase_subunit_4_isoform_mitochondrial-like	7.93353	7.8132	7.86306	7.99381	8.25931	8.37358
	GSCOCT00011607001.2-RA	Imm_gene	imd_jnk	Fas-associated_factor_1	8.01061	7.94669	7.97148	7.99227	8.31091	8.58807
	GSCOCG00008535001-RA	NA	NA	zinc_finger_and_BTB_domain-containing_protein_17_isoform_X1_[Microplitis_demolitor	7.51962	7.56939	7.60005	7.99189	7.75897	6.99945
	GSCOCG00003816001-RA	NA	NA	digestive_cysteine_proteinase_1	8.58009	8.35795	8.31648	7.99141	8.14927	7.4156
	GSCOCT00004056001.2-RA	Imm_gene	imd_jnk	striatin_isoform	7.55921	7.72196	7.7724	7.99111	8.0407	7.23699
	GSCOCG00005676001-RA	NA	NA	tubulin-specific_chaperone_c	8.09995	7.92779	7.91728	7.98875	8.18736	7.831
	GSCOCG00009273001-RA	NA	NA	protein-methionine_sulfoxide_oxidase_Mical_isoform_X5_[Microplitis_demolitor]	8.45595	8.32136	8.23251	7.98606	7.46621	7.32199
	GSCOCG00011018001-RA	NA	NA	uncharacterized_protein_LOC103572710_[Microplitis_demolitor]	7.72753	7.65058	7.62728	7.98311	7.8976	6.98627
	GSCOCG00003703001-RA	NA	NA	serine/threonine-protein_phosphatase_2A_56_kDa_regulatory_subunit_gamma_isoform_isoform_X1_[Microplitis_demolitor]	7.48529	7.77383	7.81979	7.98167	7.82724	7.77491
	GSCOCG00006834001-RA	NA	NA	proteasome_subunit_beta_type-6	7.90014	7.88948	7.91623	7.9789	8.24621	8.02007
	GSCOCG00006411001-RA	NA	NA	nucleolin-like	8.69426	8.44007	8.40807	7.97856	8.30174	5.1207
	GSCOCG00009191001-RA	NA	NA	probable_histone-binding_protein_caf1	8.08615	7.80535	7.87828	7.97849	7.55316	4.90385
	GSCOCG00006879001-RA	NA	NA	ankyrin_repeat_domain-containing_protein_13D_[Microplitis_demolitor]	6.44965	7.16231	7.40197	7.97674	8.19248	8.49002
	GSCOCG00004480001-RA	NA	NA	protein_unzipped_[Microplitis_demolitor]	8.07715	7.86576	7.88371	7.9762	7.63133	6.57646
	GSCOCG00002425001-RA	NA	NA	protein_PAT1_homolog_1_[Microplitis_demolitor]	6.72722	7.4345	7.55327	7.97143	7.51128	4.73442
	GSCOCG00001323001-RA	NA	NA	apoptotic_chromatin_condensation_inducer_in_the_nucleus_[Microplitis_demolitor]	8.12634	8.02775	8.06245	7.97131	7.67075	7.21272
	GSCOCG00005122001-RA	NA	NA	probable_e3_ubiquitin-protein_ligase_makorin-1_isoform_x1	7.82332	8.02165	8.05738	7.97056	8.6554	6.861
	GSCOCG00002327001-RA	NA	NA	histone-lysine_n-methyltransferase_suv4-20	7.05132	7.48301	7.58219	7.96993	7.84551	5.70973
	GSCOCG00007626001-RA	NA	NA	N-alpha-acetyltransferase_252C_NatB_auxiliary_subunit_[Microplitis_demolitor]	7.51763	7.92974	8.00796	7.96983	8.4905	5.6998
	GSCOCG00007450001-RA	NA	NA	uncharacterized_protein_LOC103573788_[Microplitis_demolitor]	4.01857	6.34518	6.74566	7.96935	8.37963	0
	GSCOCG00006708001-RA	NA	NA	probable_serine/threonine-protein_kinase_DDB_G0282963_[Microplitis_demolitor]	7.36322	7.48942	7.49358	7.96676	7.37976	5.34514
	GSCOCG00006667001-RA	zn_finger	NA	zinc_finger_swim_domain-containing_protein_8	6.9833	7.40696	7.4404	7.96548	7.31387	5.8935
	GSCOCG00010410001-RA	NA	NA	talin-1_isoform_x3	8.38635	8.51615	8.39899	7.96095	7.34376	7.20072
	GSCOCG00003879001-RA	NA	NA	asparagine--trna_cytoplasmic	8.36452	8.39049	8.35974	7.95663	7.90544	8.65994
	GSCOCG00002076001-RA	NA	NA	uncharacterized_protein_PF11_0213_[Microplitis_demolitor]	7.7223	7.84437	7.8928	7.95551	7.72204	6.57758
	GSCOCG00011021001-RA	NA	NA	bromodomain_and_WD_repeat-containing_protein_3_[Microplitis_demolitor]	7.7908	7.88967	7.92639	7.95513	7.96478	7.53595
	GSCOCT00004355001.2-RA	nudiviral gene	infectivity	pif5_1	4.11977	7.24322	7.64516	7.95368	7.72833	0.154812
	GSCOCG00007146001-RA	NA	NA	atp-citrate_synthase	7.99436	8.07551	8.09737	7.95281	8.04948	8.07899
	GSCOCG00007407001-RA	NA	NA	dr1-associated_corepressor_homolog_[Microplitis_demolitor]	0.962211	3.28415	3.77224	7.95152	7.28332	0
	GSCOCG00008758001-RA	NA	NA	uncharacterized_protein_LOC103580646_[Microplitis_demolitor]	4.38619	5.81876	6.25483	7.95018	8.07841	0.136753
	GSCOCG00003445001-RA	NA	NA	cleft_lip_and_palate_transmembrane_protein_1_homolog	7.92703	8.00721	7.98818	7.94986	8.27285	8.77428
	GSCOCG00004858001-RA	NA	NA	ap-1_complex_subunit_beta-1_isoform_x1	7.89816	7.9338	7.91805	7.9492	7.91355	8.44225
	GSCOCG00008560001-RA	NA	NA	annexin_b9	7.94159	8.00737	8.04339	7.9483	8.20965	6.95563
	GSCOCG00000538001-RA	NA	NA	alpha-aminoadipic_semialdehyde_mitochondrial	7.61264	7.5424	7.55902	7.94728	7.76768	6.85941
	GSCOCG00005970001-RA	NA	NA	dna-directed_rna_polymerase_iii_subunit_rpc1	7.24311	7.58147	7.70665	7.94393	8.04537	6.07097
	GSCOCG00004840001-RA	ribosome	NA	40s_ribosomal_protein_s27	8.61585	8.50438	8.40913	7.94229	8.44588	10.3473
	GSCOCG00003800001-RA	NA	NA	sister_chromatid_cohesion_protein_PDS5_homolog_B_isoform_X2_[Microplitis_demolitor]	7.87144	8.00263	7.98299	7.93941	8.12523	7.11424
	GSCOCG00002780001-RA	NA	NA	histone-lysine_N-methyltransferase_E(z)_[Microplitis_demolitor]	5.8622	6.94288	7.14317	7.93853	7.96353	2.15655
	GSCOCG00005716001-RA	NA	NA	protein_BCCIP_homolog_isoform_X2_[Microplitis_demolitor]	7.96885	7.80575	7.86603	7.93616	8.12123	6.37702
	GSCOCG00001347001-RA	NA	NA	probable_ubiquitin_carboxyl-terminal_hydrolase_faf-x	7.49693	7.93409	7.90259	7.93574	7.6051	7.27773
	GSCOCG00013023001-RA	NA	NA	uncharacterized_protein_LOC103580213_[Microplitis_demolitor]	4.48262	6.36427	6.74536	7.93503	8.52563	0.621697
	GSCOCG00010123001-RA	NA	NA	rab_gdp_dissociation_inhibitor_beta	8.24438	8.08881	8.06318	7.93448	8.16751	9.76675
	GSCOCG00003853001-RA	NA	NA	far_upstream_element-binding_protein_3	8.24992	8.1165	8.14515	7.93066	7.61811	7.70439
	GSCOCG00012397001-RA	NA	NA	Chromodomain-helicase-DNA-binding_protein_7_[Camponotus_floridanus]	8.25208	8.17598	8.12819	7.93023	7.26957	9.10549
	GSCOCG00008117001-RA	NA	NA	probable_dna_mismatch_repair_protein_msh6	6.56438	6.84744	7.06339	7.92864	8.44131	1.19774
	GSCOCG00009281001-RA	zn_finger	NA	zinc_finger_protein_on_ecdysone_puffs	8.27731	8.25786	8.23529	7.92664	8.27903	7.72561
	GSCOCG00009652001-RA	NA	NA	apolipoprotein_D-like_[Microplitis_demolitor]	8.94094	8.48657	8.38926	7.92618	8.4742	4.25793
	GSCOCG00006448001-RA	NA	NA	t-complex_protein_1_subunit_alpha	8.33657	8.26119	8.25252	7.92553	8.30309	7.44733
	GSCOCG00003210001-RA	NA	NA	acetyl-CoA_carboxylase_[Microplitis_demolitor]	8.0488	8.288	8.23511	7.92205	7.52942	7.85705
	GSCOCG00001648001-RA	NA	NA	extracellular_matrix-binding_protein_ebh_[Microplitis_demolitor]	8.4643	8.47834	8.35878	7.91817	7.52556	8.42535
	GSCOCG00008884001-RA	NA	NA	structural_maintenance_of_chromosomes_protein_2	7.94437	7.88623	7.93461	7.91784	7.50658	4.096
	GSCOCG00007322001-RA	NA	NA	neurexin-4_[Microplitis_demolitor]	8.52679	8.22011	8.18144	7.91712	7.37323	8.29698
	GSCOCG00006143001-RA	NA	NA	putative_uncharacterized_protein_DDB_G0282133_[Microplitis_demolitor	8.05554	7.95956	7.92808	7.91141	7.82781	5.8695
	GSCOCG00008804001-RA	NA	NA	protein_phosphatase_1d	7.40981	7.77893	7.73904	7.90904	7.44763	7.79361
	GSCOCG00000232001-RA	NA	NA	S_phase_cyclin_A-associated_protein_in_the_endoplasmic_reticulum_[Microplitis_demolitor	6.04083	6.84783	7.10267	7.90719	7.97858	6.78773
	GSCOCT00007348001.2-RA	Imm_gene	jak_stat	STAT92E_JAKSTATpathway	7.59792	7.91176	7.97321	7.90578	6.97245	8.997
	GSCOCG00003963001-RA	NA	NA	serine/threonine-protein_phosphatase_6_regulatory_subunit_3_isoform_X2_[Microplitis_demolitor]	7.83198	7.8472	7.81259	7.90385	7.89208	7.54934
	GSCOCG00002861001-RA	NA	NA	zinc_finger_matrin-type_protein_CG9776_[Microplitis_demolitor]	7.88529	7.88864	7.91545	7.90318	6.84907	7.60312
	GSCOCT00014146001.2-RA	nudiviral gene	infectivity	odve66_23	3.93173	7.29124	7.64053	7.90111	7.55838	0
	GSCOCG00008945001-RA	ribosome	NA	60s_ribosomal_protein_l36	8.31217	8.43194	8.41394	7.8994	8.82154	10.3717
	GSCOCG00000181001-RA	dvp	NA	homeobox_protein_otx1_b-like	5.17615	6.88789	7.22918	7.89644	6.91104	0
	GSCOCG00001180001-RA	NA	NA	protein_giant_[Microplitis_demolitor]	4.68623	6.32313	6.66391	7.89481	8.27916	1.34153
	GSCOCG00002736001-RA	NA	NA	uncharacterized_protein_LOC103574088_[Microplitis_demolitor]	7.10932	7.43553	7.41591	7.89321	7.30625	3.95536
	GSCOCG00008320001-RA	NA	NA	venom_allergen_5-like_[Microplitis_demolitor]	3.33862	8.94341	9.68412	7.88964	6.78826	0.344081
	GSCOCG00004042001-RA	NA	NA	NA	4.09374	2.80648	2.46685	7.8891	9.92988	0.312252
	GSCOCG00005149001-RA	NA	NA	activating_signal_cointegrator_1_complex_subunit_3	7.57754	7.851	7.88709	7.88725	7.3444	7.75783
	GSCOCG00009632001-RA	NA	NA	ruvb-like_2	8.03982	7.81969	7.87727	7.88352	8.30194	6.19231
	GSCOCG00008994001-RA	NA	NA	serine/threonine-protein_phosphatase_4_regulatory_subunit_3_isoform_X1_[Microplitis_demolitor	7.72501	7.90765	7.93944	7.88293	7.73802	7.66864
	GSCOCG00003588001-RA	NA	NA	t-complex_protein_1_subunit_theta	8.33819	8.22457	8.22966	7.88237	7.93818	6.72833
	GSCOCG00003877001-RA	NA	NA	ferric-chelate_reductase_1_homolog_isoform_x2	5.33089	6.5705	6.93084	7.88114	7.86562	4.58899
	GSCOCG00006867001-RA	NA	NA	splicing_factor_3B_subunit_1_isoform_X1_[Microplitis_demolitor	8.02204	8.01478	8.08482	7.8807	7.25947	8.59377
	GSCOCT00001606001.2-RA	Imm_gene	receptors	spidroin-galectin_superfamily	7.42027	7.78856	7.87491	7.87534	7.83948	7.4265
	GSCOCG00001280001-RA	NA	NA	pre-rRNA-processing_protein_TSR1_homolog_[Microplitis_demolitor]	7.91388	7.84185	7.80428	7.87302	8.22806	8.04022
	GSCOCG00009282001-RA	NA	NA	kalirin_isoform_x1	7.55118	7.80982	7.81983	7.8725	7.3479	8.02118
	GSCOCG00001700001-RA	NA	NA	cysteine_proteinase_cg12163	7.96756	7.93196	7.77381	7.86837	7.98355	8.70483
	GSCOCT00014145001.2-RA	nudiviral gene	infectivity	odve66_25	3.62836	7.19605	7.56358	7.86809	7.62899	0.118465
	GSCOCG00013296001-RA	NA	NA	contactin_[Microplitis_demolitor]	8.13251	7.99743	7.94826	7.86738	7.35131	7.07807
	GSCOCG00001075001-RA	NA	NA	protein_CDV3_homolog_[Microplitis_demolitor]	7.3646	7.35525	7.49362	7.86712	8.07145	7.41944
	GSCOCG00008970001-RA	NA	NA	c-1-tetrahydrofolate_cytoplasmic_isoform_x2	7.6915	7.92778	7.91908	7.8668	8.16009	7.93715
	GSCOCG00000226001-RA	NA	NA	splicing_arginine_serine-rich_15_isoform_x2	7.21906	7.58502	7.66698	7.86602	7.18824	6.50267
	GSCOCG00008759001-RA	NA	NA	eukaryotic_translation_initiation_factor_3_subunit_c	7.81696	7.95603	7.92467	7.86536	8.15869	6.92142
	GSCOCG00001701001-RA	NA	NA	pre-mRNA-processing_factor_39_[Microplitis_demolitor]	8.28576	8.08032	8.0686	7.86482	7.5127	7.66843
	GSCOCT00004990001.2-RA	carboxylesterase	carboxylesterase	carboxylesterase_clade_A_member_11	8.06617	8.60749	8.61454	7.86447	7.38825	4.71947
	GSCOCG00008835001-RA	NA	NA	uncharacterized_protein_loc105666351	6.98033	7.31011	7.39263	7.86378	8.08988	8.36788
	GSCOCG00007481001-RA	NA	NA	fibrous_sheath_CABYR-binding_protein_[Microplitis_demolitor	8.04542	7.74751	7.75039	7.86068	7.61692	2.30726
	GSCOCG00003998001-RA	NA	NA	pab-dependent_poly-specific_ribonuclease_subunit_pan3	7.33046	7.48426	7.4881	7.85824	7.71064	7.80874
	GSCOCG00005113001-RA	NA	NA	chromodomain-helicase-dna-binding_protein_1	7.55625	7.61253	7.7006	7.85772	7.22948	8.08888
	GSCOCG00000643001-RA	NA	NA	tho_complex_subunit_4	7.99797	7.92816	7.96169	7.85621	8.0881	6.24174
	GSCOCG00005781001-RA	NA	NA	uncharacterized_protein_LOC103570631_isoform_X2_[Microplitis_demolitor]	7.4927	7.62001	7.72795	7.85189	8.18568	7.10072
	GSCOCT00005148001.3-RA	Imm_gene	effectors	Superoxide_dismutase_5BCu-Zn5D	7.99985	7.9625	7.89592	7.85146	7.97767	8.90809
	GSCOCG00003721001-RA	NA	NA	histone_deacetylase_complex_subunit_SAP130_[Microplitis_demolitor]	6.92091	7.08143	7.17282	7.85086	7.29706	5.28563
	GSCOCT00012188001.2-RA	ABC_transporters	ABC_transporters	ATP-binding_cassette_transporter_subfamily_A_member_2	7.32761	8.04464	8.18241	7.84896	7.6522	7.4268
	GSCOCG00001379001-RA	NA	NA	serine_threonine-protein_phosphatase_2a_catalytic_subunit_alpha_isoform	7.48418	7.59602	7.55676	7.84857	8.20334	7.58894
	GSCOCG00001578001-RA	NA	NA	exostosin-1	6.72751	6.97483	7.19932	7.84814	7.61384	7.35132
	GSCOCG00010145001-RA	NA	NA	6-phosphogluconate_decarboxylating	7.84453	7.72343	7.77364	7.84775	7.55296	6.92114
	GSCOCG00000805001-RA	NA	NA	transcription_factor_dp-1	7.75958	7.80312	7.79736	7.84729	7.94105	7.78144
	GSCOCG00009350001-RA	cytB	NA	cytochrome_b-c1_complex_subunit_mitochondrial	7.78736	7.75769	7.75942	7.84726	8.26742	8.67858
	GSCOCG00010329001-RA	NA	NA	transcriptional_regulator_ATRX_[Microplitis_demolitor]	7.79277	7.76313	7.73106	7.84424	7.618	7.93657
	GSCOCG00000980001-RA	NA	NA	serine_protease_nudel_[Microplitis_demolitor]	0.96148	5.92387	6.89158	7.84367	6.69405	0.136753
	GSCOCG00008430001-RA	NA	NA	serine_arginine-rich_splicing_factor_7-like_isoform_x1	8.17231	7.93462	7.92222	7.84204	7.94473	7.89288
	GSCOCG00006633001-RA	NA	NA	protein_transport_protein_sec23a_isoform_x1	7.76148	7.91118	7.95171	7.8397	7.90044	10.3684
	GSCOCG00000205001-RA	NA	NA	cofilin_actin-depolymerizing_factor_homolog	7.97628	7.81516	7.75834	7.83908	8.2058	5.91824
	GSCOCG00010157001-RA	NA	NA	nuclear_pore_complex_protein_DDB_G0274915-like_[Microplitis_demolitor]	7.06984	7.68259	7.79275	7.83851	6.82266	5.61458
	GSCOCG00009036001-RA	NA	NA	multiple_coagulation_factor_deficiency_protein_2_homolog	7.32642	7.0979	7.17326	7.83698	7.075	9.5221
	GSCOCG00009432001-RA	NA	NA	cullin-4b	7.57297	7.96106	7.99011	7.83682	7.70792	7.85464
	GSCOCG00003931001-RA	NA	NA	putative_uncharacterized_protein_DDB_G0277255_[Microplitis_demolitor]	7.4025	7.75839	7.73357	7.83629	7.29446	6.85029
	GSCOCG00005517001-RA	NA	NA	iq_motif_and_sec7_domain-containing_protein_1_isoform_x2	5.09645	6.27775	6.54817	7.83283	7.91834	9.09608
	GSCOCG00007112001-RA	NA	NA	PTB_domain-containing_engulfment_adapter_protein_1_[Microplitis_demolitor]	6.76677	7.13002	7.50295	7.83182	7.3662	7.39176
	GSCOCG00013682001-RA	histone	NA	histone_h2a-like	7.33241	7.51598	7.66667	7.82819	8.71051	1.22364
	GSCOCT00014288001.2-RA	nudiviral gene	infectivity	odve66_1	3.844	7.3867	7.82657	7.8252	6.40325	0.581008
	GSCOCG00003473001-RA	NA	NA	transcription_elongation_factor_SPT6_[Microplitis_demolitor]	8.11529	8.16322	8.15452	7.82418	7.35893	8.47156
	GSCOCT00002651001.2-RA	Imm_gene	antiviral	Argonaute1	6.90159	7.51488	7.57513	7.82361	7.37504	7.41463
	GSCOCG00007911001-RA	NA	NA	serine_threonine-protein_kinase_mark2_isoform_x1	7.92659	7.80676	7.77535	7.82297	7.66693	8.61465
	GSCOCG00001533001-RA	NA	NA	cullin-3	7.78227	7.78163	7.73117	7.81872	7.87667	7.62809
	GSCOCG00005711001-RA	NA	NA	THO_complex_subunit_2_isoform_X1_[Microplitis_demolitor]	8.19235	8.19188	8.14077	7.81755	7.51698	7.97006
	GSCOCG00002195001-RA	NA	NA	staphylococcal_nuclease_domain-containing_protein_1	7.32481	7.45277	7.56298	7.81751	7.8051	9.01713
	GSCOCG00005455001-RA	NA	NA	serine_threonine-protein_kinase_tao1	7.68858	7.84036	7.89474	7.81668	7.96716	9.00292
	GSCOCG00006720001-RA	NA	NA	importin-5_[Microplitis_demolitor]	8.17679	8.10482	8.11921	7.81534	7.32517	8.41825
	GSCOCG00009342001-RA	NA	NA	ran-binding_protein_9_[Microplitis_demolitor	7.23952	7.38795	7.39439	7.81217	7.57668	7.3513
	GSCOCG00011009001-RA	NA	NA	glutamate--cysteine_ligase_catalytic_subunit	6.45548	7.24758	7.39592	7.80922	7.94783	7.05325
	GSCOCG00007067001-RA	NA	NA	uncharacterized_protein_LOC103573290_isoform_X1_[Microplitis_demolitor	8.43314	8.11698	8.09149	7.80852	7.59925	8.15223
	GSCOCG00000730001-RA	NA	NA	peptidyl-prolyl_cis-trans_isomerase_5	8.23195	7.93024	7.94739	7.80822	8.14699	8.20267
	GSCOCG00013333001-RA	NA	NA	ATP_synthase_subunit_d2C_mitochondrial_[Microplitis_demolitor]	7.70828	7.58189	7.71927	7.80779	7.6371	8.26411
	GSCOCT00001767001.2-RA	Imm_gene	receptors	neuroglian	8.37949	8.51696	8.31816	7.80721	7.47484	5.27527
	GSCOCG00009782001-RA	NA	NA	cohesin_subunit_sa-2_isoform_x1	7.9362	7.89193	7.80586	7.80613	7.56486	5.84857
	GSCOCG00002650001-RA	NA	NA	proteasomal_ubiquitin_receptor_ADRM1-B_isoform_X1_[Microplitis_demolitor]	7.86055	7.78549	7.80635	7.80545	8.03112	7.76278
	GSCOCG00001810001-RA	NA	NA	probable_helicase_with_zinc_finger_domain_[Microplitis_demolitor]	7.39492	7.49639	7.59362	7.80246	7.58153	5.21851
	GSCOCG00003789001-RA	histone	NA	histone_acetyltransferase_kat8	7.05454	7.42079	7.48365	7.80087	7.9618	5.2242
	GSCOCG00013645001-RA	NA	NA	uncharacterized_protein_LOC103571996_[Microplitis_demolitor]	8.1518	8.09975	8.05784	7.80015	7.96955	9.51129
	GSCOCG00010397001-RA	NA	NA	growth_arrest-specific_protein_2-like_isoform_x1	6.30886	7.40467	7.51811	7.79779	7.0934	3.19585
	GSCOCT00002110001.2-RA	Imm_gene	effectors	endoplasmin-like	8.10623	8.35261	8.42287	7.79753	7.37949	11.7134
	GSCOCG00007489001-RA	NA	NA	valine--trna_ligase_isoform_x1	7.75113	7.8073	7.77609	7.79683	7.87697	8.38214
	GSCOCG00004077001-RA	NA	NA	DNA_repair_protein_RAD50_[Microplitis_demolitor]	7.07878	7.41021	7.52191	7.79394	7.86388	5.70256
	GSCOCG00008218001-RA	NA	NA	activated_RNA_polymerase_II_transcriptional_coactivator_p15_[Microplitis_demolitor]	8.25747	8.01811	8.04806	7.79344	8.00213	6.38477
	GSCOCG00001486001-RA	NA	NA	v-type_proton_atpase_subunit_b	7.60113	7.90426	7.94682	7.79288	7.69614	8.67393
	GSCOCG00001178001-RA	NA	NA	probable_helicase_senataxin_[Microplitis_demolitor]	8.77279	8.24241	8.13475	7.79223	7.34049	5.00927
	GSCOCG00000635001-RA	zn_finger	NA	zinc_finger_protein_530_isoform_x1	8.05363	7.91974	7.88025	7.79186	6.92162	7.13246
	GSCOCG00007274001-RA	NA	NA	insulin-degrading_enzyme_isoform_x2	7.33744	8.3461	8.3897	7.78909	7.06114	7.98401
	GSCOCG00006396001-RA	NA	NA	Neurabin-1_[Acromyrmex_echinatior]	7.48027	7.82789	7.83115	7.78881	7.09724	6.44978
	GSCOCG00006782001-RA	NA	NA	tar_dna-binding_protein_43	7.53305	7.99723	8.0177	7.78818	7.38817	6.93226
	GSCOCG00003148001-RA	NA	NA	interferon-related_developmental_regulator_2_[Microplitis_demolitor]	7.61977	7.82856	7.93474	7.78095	7.43843	8.8216
	GSCOCG00006907001-RA	NA	NA	ccr4-not_transcription_complex_subunit_3	7.20089	7.57767	7.58377	7.77977	7.02451	5.83108
	GSCOCG00001997001-RA	NA	NA	protein_CASC3_[Microplitis_demolitor]	7.57214	7.6627	7.72324	7.7773	7.13056	7.3053
	GSCOCG00004793001-RA	NA	NA	membralin_isoform_X2_[Microplitis_demolitor]	6.81335	7.84679	7.96773	7.77589	7.14824	8.08733
	GSCOCG00006201001-RA	NA	NA	aconitate_mitochondrial-like	8.07687	8.08618	8.09189	7.77216	7.73366	9.93241
	GSCOCG00005642001-RA	NA	NA	ornithine_decarboxylase-like	8.16107	8.12603	8.12574	7.77141	7.56129	8.1001
	GSCOCG00013127001-RA	NA	NA	probable_atp-dependent_rna_helicase_ddx23	7.77419	7.75556	7.83213	7.77054	7.28067	8.46602
	GSCOCG00012321001-RA	NA	NA	pre-rrna_processing_protein_ftsj3	7.47149	7.52183	7.53485	7.7688	8.00816	6.75422
	GSCOCG00006764001-RA	NA	NA	eukaryotic_translation_initiation_factor_3_subunit_h	7.92898	7.82688	7.79102	7.76772	7.88446	7.51774
	GSCOCG00000166001-RA	NA	NA	rrna_2-o-methyltransferase_fibrillarin	8.12469	8.02961	8.03385	7.76687	7.63643	5.38687
	GSCOCG00001597001-RA	NA	NA	serine_threonine-protein_phosphatase_2a_56_kda_regulatory_subunit_epsilon_isoform	7.62605	7.83278	7.79252	7.7668	7.87418	7.96867
	GSCOCG00001515001-RA	NA	NA	apoptosis_inhibitor_5_[Microplitis_demolitor]	8.1984	7.94201	7.91891	7.76379	7.65824	7.53228
	GSCOCG00010299001-RA	NA	NA	ADP-ribosylation_factor_GTPase-activating_protein_2_[Microplitis_demolitor]	7.3665	7.31659	7.42869	7.76224	8.01329	9.22903
	GSCOCG00000325001-RA	NA	NA	surface_protein_isoform_X2_[Microplitis_demolitor]	1.37397	1.68103	1.34073	7.76142	8.38334	2.70962
	GSCOCG00004689001-RA	NA	NA	chloride_intracellular_channel_exc-4_[Microplitis_demolitor]	7.63707	7.41031	7.52944	7.76044	7.43255	8.10412
	GSCOCG00001501001-RA	NA	NA	Bromodomain-containing_protein_8_[Melipona_quadrifasciata]	7.45441	7.56502	7.64823	7.76014	7.43484	5.81339
	GSCOCG00005519001-RA	NA	NA	collagen_alpha-1(IV)_chain-like_[Eufriesea_mexicana]	6.54942	6.64123	6.64843	7.75997	7.40401	7.68386
	GSCOCG00005566001-RA	NA	NA	very_long-chain-fatty-acid--ligase_bubblegum-like_isoform_x2	6.58833	7.63112	7.79559	7.7597	8.50953	7.21235
	GSCOCG00003815001-RA	NA	NA	inner_centromere_protein_isoform_X2_[Microplitis_demolitor]	7.26282	7.22314	7.33586	7.7593	8.23436	4.53102
	GSCOCG00001600001-RA	NA	NA	maltase_2_[Microplitis_demolitor]	7.86081	7.69377	7.62318	7.7563	7.98946	9.63385
	GSCOCG00009200001-RA	NA	NA	neuropathy_target_esterase_sws	7.68658	7.87142	7.94127	7.75543	7.40741	8.26099
	GSCOCG00008195001-RA	NA	NA	pre-mRNA_3'-end-processing_factor_FIP1_[Microplitis_demolitor]	7.62375	7.50337	7.51928	7.75429	7.87661	6.08533
	GSCOCG00009044001-RA	NA	NA	poly_[ADP-ribose	9.02243	8.51587	8.41153	7.75394	7.91822	10.7661
	GSCOCG00010734001-RA	NA	NA	Selenide2C_water_dikinase_[Trachymyrmex_septentrionalis]	7.78211	7.77861	7.70663	7.75312	7.74882	6.66497
	GSCOCG00012042001-RA	NA	NA	unconventional_myosin-XVIIIa_isoform_X2_[Microplitis_demolitor	7.51261	7.81807	7.86453	7.75095	7.13884	7.81957
	GSCOCG00005902001-RA	NA	NA	rap_guanine_nucleotide_exchange_factor_2-like_isoform_X5_[Microplitis_demolitor	7.14006	7.61024	7.64547	7.74961	7.32359	6.24684
	GSCOCG00011748001-RA	NA	NA	transcriptional_regulator_Myc-B_[Microplitis_demolitor]	5.70824	6.2295	6.39789	7.74526	8.24311	6.29701
	GSCOCG00004464001-RA	NA	NA	v-type_proton_atpase_subunit_h_isoform_x1	7.84799	7.82807	7.87853	7.74485	7.75811	8.59365
	GSCOCG00007159001-RA	NA	NA	uncharacterized_protein_LOC103578504_[Microplitis_demolitor]	7.33901	7.67218	7.66958	7.74322	7.97819	9.07298
	GSCOCG00001088001-RA	NA	NA	uncharacterized_protein_LOC103577464_[Microplitis_demolitor]	7.36798	7.16016	7.15742	7.74292	7.78389	6.47086
	GSCOCG00001633001-RA	NA	NA	uncharacterized_protein_LOC103578870_[Microplitis_demolitor]	7.87461	7.87781	7.87669	7.73608	7.11412	7.67932
	GSCOCT00004570001.2-RA	Imm_gene	imd_jnk	dual_specificity_mitogen-activated_protein_kinase_hemipterous	6.32339	6.82502	6.98497	7.73543	7.75472	5.88135
	GSCOCG00010581001-RA	NA	NA	protein_IWS1_homolog_[Microplitis_demolitor]	7.73284	7.9879	8.01629	7.73179	7.37779	7.52621
	GSCOCG00007090001-RA	NA	NA	protein_gpr107_isoform_x1	7.15119	7.32948	7.43271	7.73167	8.02114	9.40768
	GSCOCG00006650001-RA	NA	NA	cell_division_cycle_and_apoptosis_regulator_protein_1	7.94232	7.84853	7.85921	7.73011	7.22855	8.52568
	GSCOCT00014165001.2-RA	nudiviral gene	infectivity	odve66_30	4.20598	7.49379	7.80254	7.72987	7.67942	0
	GSCOCG00003247001-RA	NA	NA	death-associated_protein_1_[Microplitis_demolitor	7.97908	7.6102	7.54842	7.72724	7.39108	8.34332
	GSCOCG00008284001-RA	NA	NA	probable_protein_phosphatase_cg10417	7.64955	7.68166	7.84434	7.72715	7.47462	3.52248
	GSCOCG00011752001-RA	NA	NA	rna-binding_protein_26_isoform_x2	7.71606	7.64036	7.6592	7.72608	7.07963	7.65162
	GSCOCG00004172001-RA	NA	NA	akirin-2_[Microplitis_demolitor]	7.18406	7.73229	7.76045	7.726	7.80326	6.23597
	GSCOCG00003882001-RA	NA	NA	NSFL1_cofactor_p47_isoform_X1_[Microplitis_demolitor]	7.9823	7.90354	7.92075	7.72286	7.91201	7.29935
	GSCOCG00013122001-RA	NA	NA	protein_fam188a_homolog	7.36625	7.56514	7.63584	7.72122	7.75531	6.72846
	GSCOCG00001575001-RA	NA	NA	splicing_factor_1-like	7.09176	7.24455	7.42621	7.72086	7.11959	7.45643
	GSCOCG00010596001-RA	NA	NA	e3_ubiquitin-protein_ligase_march6	7.81022	7.86919	7.87413	7.72024	7.48717	9.34098
	GSCOCG00003275001-RA	NA	NA	stromal_membrane-associated_protein_1_isoform_X1_[Microplitis_demolitor]	6.83574	7.069	7.09839	7.71846	7.88612	6.9432
	GSCOCG00006909001-RA	ribosome	NA	60s_ribosomal_protein_l10	8.38116	8.35438	8.32075	7.71768	8.526	9.71843
	GSCOCG00013569001-RA	NA	NA	uncharacterized_protein_LOC1035807982C_partial_[Microplitis_demolitor]	7.07501	7.39992	7.4657	7.71745	7.77446	0.975688
	GSCOCG00005141001-RA	NA	NA	e3_ubiquitin-protein_ligase_smurf2_isoform_x2	6.80474	7.01949	7.10778	7.71541	7.60425	7.44512
	GSCOCG00008119001-RA	NA	NA	eukaryotic_translation_initiation_factor_4b	8.04509	7.97184	7.95886	7.71532	7.96428	8.20588
	GSCOCG00004542001-RA	NA	NA	ATP-dependent_helicase_brm_isoform_X2_[Microplitis_demolitor	7.79301	7.91759	7.96148	7.71507	7.65164	8.59901
	GSCOCG00004420001-RA	NA	NA	ribonuclease_T2_domain-containing_protein_[Glyptapanteles_flavicoxis]	5.74974	7.82436	8.01731	7.71269	7.55159	0
	GSCOCG00013249001-RA	NA	NA	protein_enhancer_of_sevenless_2B_[Microplitis_demolitor]	7.65642	7.42847	7.39303	7.71127	7.69306	8.03011
	GSCOCG00013048001-RA	NA	NA	glycylpeptide_n-tetradecanoyltransferase_1	7.54027	7.71457	7.69672	7.70897	8.33951	6.16243
	GSCOCG00001073001-RA	NA	NA	F-box/LRR-repeat_protein_7_[Microplitis_demolitor]	7.29351	7.36191	7.36745	7.70717	7.69458	6.84019
	GSCOCG00007131001-RA	NA	NA	zinc_transporter_foi_[Microplitis_demolitor	7.41631	7.73914	7.75848	7.70666	7.90311	4.3596
	GSCOCG00001757001-RA	NA	NA	transportin-1	7.25083	7.62343	7.6297	7.70528	7.61803	6.37026
	GSCOCG00008470001-RA	NA	NA	ankyrin_repeat2C_SAM_and_basic_leucine_zipper_domain-containing_protein_1_isoform_X2_[Microplitis_demolitor]	7.19705	7.3576	7.39003	7.70477	8.2972	5.59664
	GSCOCG00000188001-RA	NA	NA	kinesin-like_protein_KIF20B_[Microplitis_demolitor]	7.18853	7.17677	7.24245	7.70209	7.64807	1.59996
	GSCOCG00007649001-RA	NA	NA	casein_kinase_ii_subunit_beta_isoform_x2	7.66421	7.71329	7.75898	7.70106	8.31964	7.63185
	GSCOCG00001698001-RA	NA	NA	26s_protease_regulatory_subunit_4	8.31285	8.18336	8.12188	7.69754	7.66916	8.57491
	GSCOCG00010500001-RA	NA	NA	putative_mediator_of_RNA_polymerase_II_transcription_subunit_26_[Microplitis_demolitor]	7.60877	7.69975	7.76117	7.6974	7.65233	6.89176
	GSCOCG00005274001-RA	NA	NA	uncharacterized_protein_LOC103575600_[Microplitis_demolitor]	7.12973	7.45364	7.54331	7.69666	7.48889	9.91787
	GSCOCG00004142001-RA	NA	NA	serine-rich_adhesin_for_platelets_isoform_X3_[Microplitis_demolitor]	6.253	6.61138	6.7317	7.6912	7.56158	8.35658
	GSCOCG00002728001-RA	NA	NA	tuberin_isoform_x1	7.69379	7.75859	7.7586	7.69009	7.40093	7.95145
	GSCOCG00011581001-RA	NA	NA	DNA_replication_factor_Cdt1_[Microplitis_demolitor]	7.10455	7.56417	7.58631	7.68804	7.5359	5.52163
	GSCOCG00003019001-RA	NA	NA	uncharacterized_protein_LOC103574041_[Microplitis_demolitor]	3.07956	6.63969	7.28388	7.68787	6.97832	3.71883
	GSCOCG00003733001-RA	NA	NA	multidrug_resistance-associated_protein_5_[Microplitis_demolitor	6.15889	7.02357	7.15773	7.68723	8.53283	0
	GSCOCG00011591001-RA	NA	NA	protein_ELYS_[Microplitis_demolitor	7.56644	7.71549	7.72909	7.68693	7.72875	7.44465
	GSCOCT00005106001.2-RA	Imm_gene	signal_trans	serpin_4	7.79467	7.69696	7.82461	7.68651	7.94225	9.0257
	GSCOCG00002278001-RA	NA	NA	protein_shuttle_craft	7.17299	7.62635	7.71506	7.68203	7.93248	6.71211
	GSCOCG00006480001-RA	NA	NA	lateral_signaling_target_protein_2_homolog_[Microplitis_demolitor	7.26221	7.51884	7.51448	7.68194	7.55721	7.65613
	GSCOCG00000077001-RA	NA	NA	glucose-6-phosphate_1-dehydrogenase_isoform_x2	7.17063	7.47265	7.56304	7.68191	7.63784	6.71564
	GSCOCG00006669001-RA	ribosome	NA	40s_ribosomal_protein_s14	8.49034	8.69158	8.62448	7.67971	8.95756	10.8677
	GSCOCG00003591001-RA	NA	NA	putative_leucine-rich_repeat-containing_protein_DDB_G0290503_[Microplitis_demolitor]	7.28248	7.37768	7.45372	7.67925	7.04274	9.94021
	GSCOCG00002150001-RA	NA	NA	pre-mrna-processing_factor_19	7.6414	7.62597	7.58506	7.6774	8.19963	5.24714
	GSCOCG00007337001-RA	NA	NA	uncharacterized_protein_LOC107039850_[Diachasma_alloeum]	6.91816	7.30948	7.39806	7.67342	7.11303	7.71755
	GSCOCG00000523001-RA	ribosome	NA	60s_ribosomal_protein_l38	8.09262	8.22102	8.26154	7.67287	8.61151	10.2694
	GSCOCG00011445001-RA	NA	NA	adp-ribosylation_factor_1	7.81498	7.65129	7.6766	7.67162	7.83291	10.0093
	GSCOCT00006737001.2-RA	nudiviral gene	infectivity	odve66_15	2.75696	7.13007	7.63537	7.67007	7.17109	0
	GSCOCG00003457001-RA	NA	NA	puff-specific_protein_bx42	7.60931	7.58416	7.60088	7.66988	7.63811	7.58281
	GSCOCG00000485001-RA	NA	NA	PBS_lyase_HEAT-like_repeat_domain_protein_[Coleofasciculus_chthonoplastes	1.93094	5.11747	5.82363	7.66799	8.52314	0
	GSCOCG00008849001-RA	NA	NA	uncharacterized_protein_LOC103577949_isoform_X2_[Microplitis_demolitor]	6.96921	7.39112	7.38017	7.66434	7.25894	6.01674
	GSCOCG00002017001-RA	NA	NA	rna-binding_protein_cabeza-like_isoform_x2	7.9006	7.93422	8.06157	7.66425	7.38663	7.55679
	GSCOCG00006463001-RA	NA	NA	nuclear_migration_protein_nudC_[Microplitis_demolitor]	7.66501	8.07303	8.13848	7.66332	7.15287	5.01747
	GSCOCG00010331001-RA	NA	NA	coatomer_subunit_beta	7.73089	7.82993	7.85105	7.66287	7.72273	10.3885
	GSCOCG00007553001-RA	ribosome	NA	60s_ribosomal_protein_l30	7.86664	7.45927	7.48082	7.6616	7.56423	7.96175
	GSCOCG00001209001-RA	NA	NA	nuclear_receptor_coactivator_2_isoform_X4_[Orussus_abietinus]	6.88249	7.25201	7.37253	7.6606	6.90613	7.58294
	GSCOCG00007155001-RA	NA	NA	ubiquitin_carboxyl-terminal_hydrolase_5	7.64457	7.61848	7.65413	7.66026	8.03913	6.93607
	GSCOCG00008120001-RA	NA	NA	coronin-2B-like_isoform_X1_[Microplitis_demolitor	7.18539	7.46788	7.52447	7.65964	7.81227	4.17803
	GSCOCG00002109001-RA	NA	NA	nuclear_pore_complex_protein_Nup160_homolog_[Microplitis_demolitor]	7.5797	7.66214	7.73158	7.65782	7.29866	4.08394
	GSCOCG00010562001-RA	NA	NA	uncharacterized_protein_LOC1035782282C_partial_[Microplitis_demolitor]	7.11166	7.36546	7.35669	7.65543	7.86267	8.81821
	GSCOCG00008122001-RA	NA	NA	eukaryotic_translation_initiation_factor_x-chromosomal	7.77449	7.74144	7.78205	7.65467	7.9	8.15241
	GSCOCG00005107001-RA	NA	NA	uncharacterized_protein_LOC103568882_[Microplitis_demolitor]	7.92038	7.78839	7.72534	7.65434	7.09586	2.69454
	GSCOCG00008496001-RA	NA	NA	serine/threonine-protein_kinase_tousled-like_2_isoform_X1_[Microplitis_demolitor]	7.47226	7.5426	7.53665	7.65226	7.30049	7.85588
	GSCOCG00002532001-RA	NA	NA	WW_domain-containing_adapter_protein_with_coiled-coil_isoform_X2_[Microplitis_demolitor]	6.93522	7.23044	7.26838	7.65114	7.6056	6.43465
	GSCOCG00001832001-RA	NA	NA	centrosome-associated_zinc_finger_protein_cp190	7.27262	7.30856	7.33351	7.64927	7.80928	6.7123
	GSCOCG00004825001-RA	NA	NA	SET_and_MYND_domain-containing_protein_DDB_G0273589_[Microplitis_demolitor	4.99614	6.57996	6.82256	7.64903	7.78411	0
	GSCOCG00005140001-RA	zn_finger	NA	zinc_finger_protein_665-like_isoform_x1	7.71809	7.75664	7.68432	7.64805	6.82891	8.14948
	GSCOCG00002050001-RA	NA	NA	uncharacterized_protein_LOC103574533_[Microplitis_demolitor]	6.79934	7.42997	7.41474	7.64655	7.66399	9.54522
	GSCOCG00001031001-RA	NA	NA	growth_hormone-inducible_transmembrane	7.54815	7.57485	7.7013	7.64515	7.67081	8.39488
	GSCOCG00009514001-RA	NA	NA	protein_croquemort_[Microplitis_demolitor]	7.12668	7.83534	7.90776	7.64457	6.86025	5.14733
	GSCOCG00005541001-RA	NA	NA	tubulin_beta_chain	7.40697	8.3386	8.42539	7.64415	6.87858	0
	GSCOCG00008625001-RA	NA	NA	AT-rich_interactive_domain-containing_protein_2_isoform_X5_[Microplitis_demolitor]	7.26861	7.36187	7.43324	7.64157	7.02596	6.6493
	GSCOCG00004211001-RA	NA	NA	uncharacterized_protein_LOC103571508_[Microplitis_demolitor]	3.5022	5.68233	6.1142	7.64108	8.71824	0
	GSCOCG00001117001-RA	NA	NA	WD_repeat-containing_protein_7_isoform_X1_[Microplitis_demolitor]	6.80067	7.13441	7.23913	7.64014	7.52199	9.22116
	GSCOCG00012031001-RA	NA	NA	uncharacterized_protein_LOC103571125_[Microplitis_demolitor]	5.46244	6.9822	7.09988	7.63941	8.72775	0.0794813
	GSCOCG00010098001-RA	NA	NA	translational_activator_gcn1	7.61161	7.91793	7.93234	7.63923	7.10313	6.46616
	GSCOCG00007568001-RA	NA	NA	echinoderm_microtubule-associated_protein-like_2_isoform_X1_[Microplitis_demolitor	6.70436	7.16009	7.26753	7.63632	7.183	7.34382
	GSCOCG00009429001-RA	NA	NA	COP9_signalosome_complex_subunit_3_[Microplitis_demolitor]	7.62836	7.5871	7.5675	7.63241	7.74977	6.70742
	GSCOCG00001033001-RA	NA	NA	deoxycytidylate_deaminase	6.85663	6.96519	7.06822	7.63016	7.93919	4.19943
	GSCOCG00004919001-RA	NA	NA	cytochrome_heme_mitochondrial	7.70529	7.95005	7.85592	7.62948	8.58793	7.17955
	GSCOCG00003079001-RA	NA	NA	protein_lethal(2)essential_for_life-like_[Microplitis_demolitor]	7.61124	7.979	8.40801	7.62834	4.77938	1.48917
	GSCOCG00006823001-RA	NA	NA	choline/ethanolamine_kinase_isoform_X1_[Microplitis_demolitor]	7.84238	7.67754	7.62469	7.62429	7.98115	8.57303
	GSCOCG00002675001-RA	NA	NA	dna_mismatch_repair_protein_msh2	7.26315	7.31597	7.3856	7.62243	8.26245	5.19639
	GSCOCG00009104001-RA	NA	NA	serine_threonine-protein_kinase_unc-51	7.43412	7.41158	7.43638	7.62238	7.13152	7.55389
	GSCOCG00002890001-RA	histone	NA	histone_deacetylase_rpd3	7.53826	7.38393	7.47652	7.62077	7.45475	5.85876
	GSCOCG00007365001-RA	NA	NA	NA	6.44363	8.1055	8.20544	7.61679	7.83767	0
	GSCOCG00008175001-RA	NA	NA	26s_proteasome_complex_subunit_dss1	7.50874	7.47525	7.59681	7.61662	7.08766	6.12197
	GSCOCG00009181001-RA	NA	NA	nuclear_pore_complex_protein_Nup54_[Microplitis_demolitor]	7.27191	7.45622	7.52395	7.61546	7.64446	7.30653
	GSCOCG00007029001-RA	NA	NA	arf-gap_with_rho-gap_ank_repeat_and_ph_domain-containing_protein_1	9.09713	8.50046	8.30741	7.61543	7.16925	9.08794
	GSCOCG00001510001-RA	NA	NA	protein_phosphatase_pp2a_55_kda_regulatory_subunit_isoform_x2	7.01681	7.26228	7.25606	7.6127	7.56213	6.01615
	GSCOCG00008308001-RA	NA	NA	signal_recognition_particle_54_kda_protein	7.30987	7.38761	7.41118	7.61	7.87071	9.5454
	GSCOCG00002485001-RA	NA	NA	elastin-like_isoform_X3_[Microplitis_demolitor]	6.26609	6.49106	6.83632	7.60969	7.13543	1.20642
	GSCOCG00004852001-RA	NA	NA	NADH_dehydrogenase_[ubiquinone	7.64027	7.53159	7.4904	7.60761	7.85347	8.08819
	GSCOCG00009004001-RA	NA	NA	dna_repair_protein_rad51_homolog_a	7.42552	7.47594	7.45885	7.60502	8.34699	4.49701
	GSCOCG00002376001-RA	NA	NA	transcriptional_repressor_protein_yy1-like_isoform_x1	7.34265	7.17892	7.21339	7.60434	7.43863	7.34024
	GSCOCG00005936001-RA	NA	NA	probable_pyruvate_dehydrogenase_e1_component_subunit_mitochondrial_isoform_x1	7.75597	7.54274	7.58616	7.60386	7.52733	8.47309
	GSCOCG00005909001-RA	NA	NA	myosin_heavy_chain_95F_isoform_X1_[Microplitis_demolitor	7.45742	7.73661	7.76508	7.60331	7.30442	9.24329
	GSCOCG00001134001-RA	NA	NA	dolichyl-diphosphooligosaccharide--protein_glycosyltransferase_subunit_stt3a	7.7368	7.9085	7.95433	7.60065	7.84217	9.96322
	GSCOCG00000902001-RA	NA	NA	protein_sprint_isoform_X1_[Microplitis_demolitor]	7.25466	7.33615	7.32143	7.60045	7.47176	6.26893
	GSCOCG00009774001-RA	NA	NA	tata-binding_protein-associated_factor_172	7.70664	7.76824	7.74701	7.60009	7.81991	9.23275
	GSCOCG00013613001-RA	NA	NA	teneurin-m_isoform_x1	8.38899	8.43055	8.32957	7.59778	6.77253	1.83744
	GSCOCG00009907001-RA	NA	NA	filamin-a	7.65028	7.65582	7.71426	7.5972	7.22754	9.53499
	GSCOCG00006781001-RA	NA	NA	uncharacterized_protein_loc106742336	7.16553	7.28098	7.25196	7.59655	7.86182	6.38649
	GSCOCG00004463001-RA	NA	NA	dna-directed_rna_polymerase_i_subunit_rpa2	7.25728	7.43594	7.46506	7.59244	7.64784	5.78381
	GSCOCG00003448001-RA	ribosome	NA	60s_ribosomal_protein_l8	7.63777	7.51562	7.47753	7.59169	7.65771	7.29309
	GSCOCG00008307001-RA	NA	NA	putative_protein_FAM10A4_[Microplitis_demolitor	7.72886	7.7888	7.78514	7.5904	7.37373	5.85661
	GSCOCG00004866001-RA	NA	NA	oxysterol-binding_protein_1_isoform_X2_[Microplitis_demolitor]	7.64936	7.72563	7.70022	7.58477	7.54513	9.7548
	GSCOCG00008722001-RA	NA	NA	rho-associated_protein_kinase_2	7.27268	7.53997	7.56149	7.58302	7.5842	7.44424
	GSCOCG00007038001-RA	NA	NA	cytosolic_non-specific_dipeptidase	7.99874	7.70436	7.70958	7.5828	7.63911	9.90227
	GSCOCG00012248001-RA	NA	NA	dynein_light_chain_cytoplasmic	8.24933	8.00093	7.89336	7.58187	8.25006	6.83966
	GSCOCG00007177001-RA	NA	NA	ras-related_protein_rac1	7.74023	7.60944	7.54424	7.57881	7.83746	7.4265
	GSCOCG00008147001-RA	NA	NA	tyrosine-protein_phosphatase_non-receptor_type_23	7.45706	7.45778	7.40393	7.57848	7.29927	7.88134
	GSCOCG00003756001-RA	NA	NA	er_membrane_protein_complex_subunit_1_isoform_x1	7.30808	7.4667	7.51513	7.57829	7.75618	8.51024
	GSCOCG00009911001-RA	NA	NA	26s_proteasome_non-atpase_regulatory_subunit_1	7.75475	7.85752	7.90218	7.57673	7.27905	7.82721
	GSCOCG00006829001-RA	NA	NA	fasciclin-3_isoform_x3	8.44447	8.09732	8.02796	7.57657	7.43142	4.70121
	GSCOCG00002897001-RA	NA	NA	myosin-2_essential_light_chain_isoform_x1	7.81306	7.29974	7.30382	7.57573	6.79709	8.98705
	GSCOCG00006919001-RA	ribosome	NA	60s_ribosomal_protein_l23a	7.87569	7.72177	7.75695	7.57527	7.61507	8.2938
	GSCOCG00000262001-RA	NA	NA	v-type_proton_atpase_subunit_e	7.23839	7.38941	7.43861	7.57485	7.70092	7.74598
	GSCOCG00000819001-RA	NA	NA	plancitoxin-1_[Microplitis_demolitor]	5.95802	6.82422	7.05054	7.57098	7.54051	5.11349
	GSCOCG00003266001-RA	NA	NA	putative_uncharacterized_protein_DDB_G0282133_[Microplitis_demolitor]	6.78336	7.03551	7.02865	7.56825	6.89482	7.91283
	GSCOCG00002670001-RA	NA	NA	protein_l_37cc	7.73967	7.76004	7.79548	7.56804	7.86161	5.77895
	GSCOCT00000231001.2-RA	Imm_gene	imd_jnk	ubiquitin-conjugating_enzyme_E2_N	7.46322	7.76816	7.82267	7.56769	7.13795	6.46206
	GSCOCG00006342001-RA	NA	NA	alpha-sarcomeric_isoform_x3	7.36804	7.64378	7.61096	7.56753	7.48101	8.30126
	GSCOCG00002299001-RA	NA	NA	proteasome-associated_protein_ECM29_homolog_[Microplitis_demolitor]	7.47224	7.63613	7.67171	7.56667	7.08475	7.09432
	GSCOCG00005848001-RA	NA	NA	probable_dna_mismatch_repair_protein_msh6	6.78893	7.11472	7.18288	7.56534	7.80629	4.54462
	GSCOCG00008766001-RA	NA	NA	uncharacterized_protein_LOC100881042_isoform_X2_[Megachile_rotundata]	6.93885	7.08519	7.07044	7.56469	6.96289	6.08304
	GSCOCG00013270001-RA	NA	NA	coatomer_subunit_alpha	7.42329	7.66216	7.80174	7.56358	7.40063	10.4075
	GSCOCG00003978001-RA	NA	NA	non-canonical_poly_rna_polymerase_papd5-like	5.3485	6.46745	6.74496	7.56092	7.42192	4.85062
	GSCOCG00004164001-RA	NA	NA	sumo-conjugating_enzyme_ubc9-b	7.59573	7.32301	7.34365	7.55906	7.83504	7.21256
	GSCOCT00003444001.2-RA	ABC_transporters	ABC_transporters	ATP-binding_cassette_transporter_subfamily_C_member_11	7.51295	7.64775	7.55379	7.55791	7.72458	7.20234
	GSCOCG00008228001-RA	NA	NA	protein_FAM46C_isoform_X1_[Microplitis_demolitor]	5.54165	6.61024	6.87568	7.55777	7.06991	5.80916
	GSCOCG00007480001-RA	NA	NA	Zonadhesin_[Fopius_arisanus]	7.59894	7.36978	7.37323	7.5561	7.38994	5.07275
	GSCOCG00003648001-RA	NA	NA	phenylalanine--trna_ligase_beta_subunit	7.18207	7.36536	7.43123	7.5557	7.94877	7.48939
	GSCOCG00010130001-RA	NA	NA	constitutive_coactivator_of_ppar-gamma-like_protein_1_homolog_isoform_x1	7.86067	7.99996	7.91467	7.55551	7.56915	5.79448
	GSCOCG00007492001-RA	NA	NA	tropomyosin_isoform_X15_[Camponotus_floridanus]	7.92989	7.66605	7.68973	7.55235	7.38666	8.3694
	GSCOCG00002469001-RA	NA	NA	titin-like_isoform_X1_[Microplitis_demolitor]	6.38006	7.39212	7.61781	7.55007	6.36041	7.9554
	GSCOCG00011072001-RA	NA	NA	uncharacterized_protein_LOC103577545_[Microplitis_demolitor]	4.44673	6.4059	6.73306	7.54939	7.88097	0.136753
	GSCOCG00002179001-RA	NA	NA	uncharacterized_protein_LOC103571289_[Microplitis_demolitor]	8.54367	8.76255	8.64552	7.54691	5.80565	6.82684
	GSCOCG00007478001-RA	NA	NA	uncharacterized_protein_LOC103570131_[Microplitis_demolitor	7.28259	7.66523	7.72032	7.54659	7.085	6.29509
	GSCOCG00009669001-RA	NA	NA	protein_kibra_isoform_X1_[Microplitis_demolitor]	7.62369	7.62336	7.56511	7.54376	7.60341	7.89226
	GSCOCG00000688001-RA	zn_finger	NA	zinc_finger_protein_gfi-1b	7.43111	7.42516	7.47589	7.54359	7.18904	7.98968
	GSCOCG00010629001-RA	NA	NA	protein_disulfide-isomerase_a6	8.14466	7.96236	7.93746	7.54293	7.70511	12.2899
	GSCOCG00010994001-RA	NA	NA	pyruvate_dehydrogenase_e1_component_subunit_mitochondrial	7.29198	7.33769	7.36582	7.54106	7.43755	9.15024
	GSCOCG00000660001-RA	NA	NA	protein_alan_shepard_isoform_X1_[Microplitis_demolitor	8.24069	8.02797	7.91101	7.54056	6.97523	7.34654
	GSCOCG00009003001-RA	NA	NA	dipeptidyl_peptidase_3	7.90469	7.86716	7.87004	7.53797	7.78033	8.07006
	GSCOCG00000928001-RA	NA	NA	trifunctional_enzyme_subunit_mitochondrial	7.95537	7.87903	7.81121	7.53783	7.74898	7.45216
	GSCOCG00001950001-RA	NA	NA	pericentrin-like_isoform_X4_[Microplitis_demolitor]	7.29594	7.19835	7.17806	7.53731	8.03998	6.04566
	GSCOCG00007621001-RA	NA	NA	dynamin_isoform_x5	7.48512	7.62828	7.5858	7.53648	7.57277	8.00334
	GSCOCT00005231001.2-RA	nudiviral gene	infectivity	odve66_14	1.89073	6.2558	6.78739	7.5364	7.62744	0.0604479
	GSCOCG00000746001-RA	NA	NA	proteasome_subunit_alpha_type-7-1	7.84804	7.77027	7.80833	7.53479	7.9672	7.26782
	GSCOCG00005009001-RA	NA	NA	tubulointerstitial_nephritis_antigen-like	7.93381	7.90827	7.84505	7.53467	7.61045	6.8933
	GSCOCG00005935001-RA	NA	NA	intersectin-2_isoform_X6_[Microplitis_demolitor]	7.48027	7.57271	7.54251	7.53436	7.40063	6.35625
	GSCOCG00000564001-RA	NA	NA	methionine_aminopeptidase_1	7.15341	7.49453	7.51289	7.53421	7.64503	6.56184
	GSCOCG00008716001-RA	NA	NA	serine_threonine-protein_kinase_svka_isoform_x1	7.68365	7.46174	7.42743	7.5336	7.15561	7.30999
	GSCOCG00010546001-RA	NA	NA	transcription_factor_Sox-1_[Microplitis_demolitor]	6.00786	6.26187	6.51096	7.53175	7.4169	0.0794813
	GSCOCG00001494001-RA	NA	NA	v-type_proton_atpase_subunit_s1	7.46049	7.44118	7.45433	7.53158	7.33385	7.72868
	GSCOCG00006454001-RA	NA	NA	transcriptional_adapter_2b_isoform_x1	7.31418	7.38046	7.38619	7.53052	7.26002	7.17149
	GSCOCG00002614001-RA	NA	NA	regulator_of_nonsense_transcripts_1	7.09013	7.45699	7.48474	7.52986	6.88674	6.97057
	GSCOCG00005563001-RA	NA	NA	uncharacterized_protein_LOC103577545_[Microplitis_demolitor]	4.43354	6.38792	6.73298	7.52958	7.88284	0.118465
	GSCOCG00006924001-RA	NA	NA	ammonium_transporter_3	7.29303	7.10885	7.16379	7.52909	7.50884	9.25005
	GSCOCG00003734001-RA	NA	NA	cell_wall_protein_DAN4_isoform_X2_[Microplitis_demolitor]	7.09573	7.16662	7.17129	7.52574	7.23481	6.4504
	GSCOCG00001366001-RA	NA	NA	venom_dipeptidyl_peptidase_4-like_isoform_X2_[Microplitis_demolitor]	8.30979	7.85257	7.76347	7.52498	6.68428	9.92087
	GSCOCG00010775001-RA	NA	NA	disco-interacting_protein_2_homolog_a_isoform_x1	7.61357	7.70836	7.66591	7.52475	7.30507	7.87357
	GSCOCG00008822001-RA	NA	NA	leucine-rich_repeat_and_immunoglobulin-like_domain-containing_nogo_receptor-interacting_protein_3	7.10287	7.31165	7.41438	7.52443	7.30676	7.3947
	GSCOCT00000065001.2-RA	Imm_gene	imd_jnk	baculoviral_IAP_repeat-containing_protein_2	7.1826	7.37443	7.44486	7.52426	7.45212	8.00232
	GSCOCG00000555001-RA	NA	NA	ras-related_protein_rab-7a	7.90202	7.46999	7.47936	7.52413	7.50626	7.97087
	GSCOCG00006420001-RA	NA	NA	heterogeneous_nuclear_ribonucleoprotein_K_isoform_X1_[Microplitis_demolitor	8.04226	7.8082	7.84198	7.52375	6.583	8.17738
	GSCOCG00010636001-RA	NA	NA	nuclear_pore_complex_protein_nup93-like	7.35771	7.44254	7.48038	7.52214	7.94057	5.04215
	GSCOCG00009598001-RA	NA	NA	mucin-17_[Microplitis_demolitor]	7.03138	7.21001	7.27843	7.521	6.77653	5.19882
	GSCOCG00007118001-RA	NA	NA	facilitated_trehalose_transporter_tret1	6.68838	7.0301	7.05421	7.5203	8.43566	10.7499
	GSCOCG00004878001-RA	NA	NA	cytosolic_10-formyltetrahydrofolate_dehydrogenase_isoform_x2	5.17653	6.78017	6.9933	7.51975	7.94161	3.01267
	GSCOCG00007715001-RA	NA	NA	uncharacterized_protein_LOC103568426_[Microplitis_demolitor]	5.15072	7.16722	7.37853	7.51957	6.78491	5.47013
	GSCOCG00005947001-RA	NA	NA	probable_WRKY_transcription_factor_protein_1_isoform_X2_[Microplitis_demolitor]	7.10478	7.06735	7.08708	7.51572	7.53456	4.6651
	GSCOCG00009132001-RA	NA	NA	uncharacterized_protein_LOC103575169_[Microplitis_demolitor]	2.29131	2.07249	2.25224	7.51415	7.73048	0.118465
	GSCOCG00009090001-RA	NA	NA	Ankyrin_repeat_domain-containing_protein_12_[Melipona_quadrifasciata]	7.3311	7.29904	7.37266	7.5123	6.44374	7.72346
	GSCOCG00001678001-RA	NA	NA	serine/arginine_repetitive_matrix_protein_2-like_[Fopius_arisanus]	7.517	7.47746	7.48594	7.5102	6.64979	6.49958
	GSCOCG00003091001-RA	NA	NA	hepatocyte_growth_factor-regulated_tyrosine_kinase_substrate_[Microplitis_demolitor]	7.33206	7.39949	7.40013	7.50904	7.82218	8.10246
	GSCOCG00003053001-RA	NA	NA	regulatory_protein_mig1-like	6.02385	6.77805	6.95608	7.50823	7.28639	0.965492
	GSCOCG00003173001-RA	NA	NA	protein_rrp5_homolog	7.11434	7.3044	7.39384	7.50793	7.14237	4.84309
	GSCOCG00004131001-RA	NA	NA	longitudinals_lacking_protein-like_[Microplitis_demolitor	7.03679	7.04639	7.06351	7.50758	7.80467	6.38986
	GSCOCG00011226001-RA	NA	NA	protein_jim_lovell_[Microplitis_demolitor	1.77189	4.31167	4.97719	7.50719	8.02921	0.0604479
	GSCOCG00007366001-RA	NA	NA	LOW_QUALITY_PROTEIN:_S-phase_kinase-associated_protein_1-like_[Macaca_nemestrina]	4.18945	7.18646	7.59334	7.50647	7.4014	0
	GSCOCT00001781001.2-RA	Imm_gene	effectors	glutathione_S-transferase_Sigma_1	7.03565	7.2823	7.41362	7.50611	8.3655	4.68499
	GSCOCG00003369001-RA	NA	NA	uncharacterized_protein_LOC103569755_[Microplitis_demolitor]	6.9742	7.00879	7.02616	7.50295	7.20924	3.72252
	GSCOCG00002720001-RA	NA	NA	uncharacterized_protein_loc107038779_isoform_x1	7.77738	7.56919	7.50391	7.50191	7.32293	9.68189
	GSCOCG00001674001-RA	NA	NA	WD_repeat-containing_protein_48_[Microplitis_demolitor]	6.19469	6.95539	7.08523	7.50115	8.34639	5.11846
	GSCOCG00003223001-RA	NA	NA	eukaryotic_translation_initiation_factor_4h-like_isoform_x1	7.71768	7.57853	7.5955	7.50105	7.82334	7.06557
	GSCOCG00010288001-RA	NA	NA	non-specific_lipid-transfer_protein	7.59985	7.3482	7.45631	7.49865	7.23617	9.42692
	GSCOCG00003430001-RA	NA	NA	alanine--trna_cytoplasmic	7.45332	7.46469	7.44083	7.4977	7.83898	7.34109
	GSCOCG00004842001-RA	NA	NA	E3_ubiquitin-protein_ligase_UBR2_[Microplitis_demolitor]	7.17291	7.52132	7.44424	7.49751	6.80015	7.9054
	GSCOCG00003945001-RA	NA	NA	fatty_acid-binding_muscle_isoform_x1	7.027	7.02888	7.14479	7.49636	7.80137	2.67787
	GSCOCG00004177001-RA	NA	NA	ubiquitin-conjugating_enzyme_e2_c	7.04995	7.06784	7.08084	7.49342	8.09816	5.94108
	GSCOCG00001375001-RA	NA	NA	structural_maintenance_of_chromosomes_protein_4-like_[Microplitis_demolitor]	6.6702	7.0034	7.14579	7.49225	7.41935	1.60771
	GSCOCG00006345001-RA	NA	NA	protein_lifeguard_1-like	8.24564	7.90223	7.87258	7.49194	6.93984	9.46988
	GSCOCG00004277001-RA	NA	NA	alpha-2-macroglobulin_receptor-associated_protein	7.5567	7.45195	7.50924	7.49088	8.28956	6.66279
	GSCOCG00005763001-RA	NA	NA	E3_ubiquitin-protein_ligase_TRAIP_[Microplitis_demolitor]	6.64948	6.82271	6.87182	7.49059	7.67192	6.19175
	GSCOCG00007129001-RA	NA	NA	enhancer_of_polycomb_homolog_1	7.30748	7.47499	7.42713	7.4898	7.28875	7.26451
	GSCOCT00003952001.2-RA	nudiviral gene	infectivity	odve66_7	2.82185	6.10784	6.70694	7.48752	6.98627	0
	GSCOCG00003212001-RA	NA	NA	26s_proteasome_non-atpase_regulatory_subunit_13	7.82865	7.78951	7.79539	7.48581	8.17311	7.05745
	GSCOCG00008358001-RA	NA	NA	translationally-controlled_tumor_protein_homolog_[Microplitis_demolitor]	7.86163	7.72866	7.74925	7.48428	7.93092	7.591
	GSCOCG00001805001-RA	NA	NA	uncharacterized_protein_LOC103572310_[Microplitis_demolitor	7.02125	7.23533	7.29998	7.48322	6.22616	7.79289
	GSCOCG00005700001-RA	NA	NA	hypoxia_up-regulated_protein_1	7.59001	7.6531	7.71638	7.48247	7.55271	11.1303
	GSCOCG00005398001-RA	NA	NA	rna-binding_protein_25_isoform_x1	7.28267	7.16159	7.25299	7.48163	6.91775	8.05357
	GSCOCG00002645001-RA	NA	NA	sphingomyelin_phosphodiesterase_isoform_x1	7.86074	7.60739	7.62415	7.48061	7.62716	5.14288
	GSCOCG00004971001-RA	NA	NA	eukaryotic_translation_initiation_factor_3_subunit_e_isoform_x2	7.47261	7.61093	7.57997	7.48	8.14991	8.09863
	GSCOCG00003333001-RA	NA	NA	transmembrane_gtpase_marf_isoform_x1	7.17687	7.42833	7.44613	7.47928	8.07053	8.07334
	GSCOCG00011059001-RA	NA	NA	afg3-like_protein_2	7.78291	7.78692	7.76926	7.47908	7.59882	7.91834
	GSCOCG00008542001-RA	NA	NA	dna_repair_and_recombination_protein_rad54-like	7.14212	7.37805	7.29812	7.47825	7.17824	7.69064
	GSCOCG00006265001-RA	NA	NA	thioredoxin-related_transmembrane_protein_1	7.24328	7.13965	7.15658	7.47653	8.00157	6.20716
	GSCOCG00003306001-RA	NA	NA	dna-directed_rna_polymerase_iii_subunit_rpc2	6.82155	7.08192	7.1735	7.47582	7.31114	5.11767
	GSCOCG00001680001-RA	NA	NA	26s_protease_regulatory_subunit_6b	7.81406	7.75441	7.76332	7.47354	8.05722	7.30895
	GSCOCG00006466001-RA	NA	NA	nuclear_migration_protein_nudC_[Microplitis_demolitor]	7.68398	8.20356	8.26839	7.47296	7.29402	5.28372
	GSCOCG00003415001-RA	NA	NA	transcription_termination_factor_2_[Microplitis_demolitor]	7.01198	7.30795	7.26317	7.47132	8.098	1.63312
	GSCOCG00010143001-RA	NA	NA	hybrid_signal_transduction_histidine_kinase_d	7.09614	7.29477	7.29	7.47108	6.92173	1.90978
	GSCOCG00001374001-RA	NA	NA	probable_26s_proteasome_non-atpase_regulatory_subunit_3	7.91517	7.9736	7.95062	7.47065	8.09119	8.2591
	GSCOCG00000235001-RA	zn_finger	NA	zinc_finger_protein_dpf3_isoform_x1	7.51334	7.34194	7.38182	7.46995	7.45331	6.70414
	GSCOCG00000442001-RA	NA	NA	protein_Tob1_isoform_X1_[Microplitis_demolitor	6.22138	7.52401	7.73441	7.46968	5.46876	7.70126
	GSCOCG00008211001-RA	NA	NA	serine_threonine-protein_kinase_17b-like	6.57206	6.633	6.73567	7.46927	7.32822	5.85525
	GSCOCG00011094001-RA	NA	NA	epsin-2_isoform_X1_[Microplitis_demolitor]	6.78766	7.10026	7.1981	7.46736	7.16199	7.29707
	GSCOCG00007457001-RA	NA	NA	protein_wings_apart-like_[Microplitis_demolitor]	7.07221	7.26769	7.24978	7.46719	7.17287	7.59212
	GSCOCG00003942001-RA	zn_finger	NA	zinc_finger_protein_xfin-like	6.9463	7.13135	7.21693	7.46689	7.13552	7.19117
	GSCOCG00000932001-RA	NA	NA	adenosylhomocysteinase	7.84117	7.81961	7.78609	7.46685	7.75827	4.90737
	GSCOCG00000535001-RA	histone	NA	histone_chaperone_asf1	6.84785	6.95711	6.99898	7.46324	8.0112	3.92112
	GSCOCG00007636001-RA	NA	NA	transcription_initiation_factor_iia_subunit_1	7.39553	7.31069	7.31463	7.4632	7.54698	6.6626
	GSCOCG00004667001-RA	NA	NA	histone_acetyltransferase_KAT6B_[Athalia_rosae]	7.29032	7.23809	7.43383	7.46181	6.15839	8.16377
	GSCOCG00005338001-RA	NA	NA	Na(+)/H(+)_exchange_regulatory_cofactor_NHE-RF1_[Microplitis_demolitor]	6.37762	6.76282	6.93882	7.4617	7.4687	6.77654
	GSCOCT00005950001.2-RA	Imm_gene	imd_jnk	kayak_transcription_factor	7.80801	7.61237	7.77814	7.46142	6.7808	6.80784
	GSCOCG00000414001-RA	NA	NA	uncharacterized_protein_loc103579497_isoform_x1	7.03139	7.21222	7.15568	7.46046	6.14751	5.92677
	GSCOCG00009444001-RA	NA	NA	eukaryotic_translation_initiation_factor_4e-binding_protein_mextli_isoform_x1	6.82253	7.14507	7.16202	7.45937	7.60594	6.21244
	GSCOCG00005375001-RA	NA	NA	26s_proteasome_non-atpase_regulatory_subunit_6	7.81468	7.73796	7.72615	7.45908	7.90579	8.16598
	GSCOCT00003883001.2-RA	NA	NA	Exportin-1_[Harpegnathos_saltator]	7.44931	7.62631	7.59325	7.45741	7.2218	6.12567
	GSCOCG00004604001-RA	NA	NA	mediator_of_RNA_polymerase_II_transcription_subunit_12_[Microplitis_demolitor	6.98177	7.21758	7.20755	7.45717	7.43457	6.92178
	GSCOCG00011659001-RA	NA	NA	glycine-rich_cell_wall_structural_protein_1_0_isoform_X4_[Microplitis_demolitor]	7.88108	7.52097	7.59368	7.45677	7.07912	7.45493
	GSCOCG00001951001-RA	NA	NA	rna-binding_protein_with_serine-rich_domain_1-b-like	7.48326	7.30129	7.28443	7.45674	7.55612	6.2622
	GSCOCG00005479001-RA	NA	NA	nuclear_fragile_X_mental_retardation-interacting_protein_1_[Microplitis_demolitor]	7.44933	7.31005	7.35292	7.45492	7.01189	6.50178
	GSCOCG00001891001-RA	NA	NA	signal-induced_proliferation-associated_1-like_protein_1_isoform_X1_[Microplitis_demolitor]	7.09197	7.48157	7.54013	7.45461	6.61582	8.82921
	GSCOCG00013503001-RA	NA	NA	metal_transporter_cnnm4	6.49516	6.95616	6.9706	7.45321	7.34935	6.31352
	GSCOCG00000792001-RA	NA	NA	NA	3.62759	5.48076	5.75403	7.45312	7.83989	1.04598
	GSCOCG00009069001-RA	NA	NA	serine--trna_cytoplasmic	7.72305	7.46974	7.50831	7.45287	7.31131	8.25354
	GSCOCG00013399001-RA	NA	NA	homeobox_protein_2_[Microplitis_demolitor]	6.64211	6.93303	7.01532	7.45186	7.25841	0.209223
	GSCOCG00006058001-RA	NA	NA	exportin-2	7.20957	7.26654	7.25336	7.4518	7.36679	4.46465
	GSCOCT00005266001.2-RA	ABC_transporters	ABC_transporters	ATP-binding_cassette_transporter_subfamily_C_member_3	5.75916	6.68004	6.8913	7.45139	7.54227	7.14288
	GSCOCT00009031001.2-RA	nudiviral gene	packaging	p33_2a	3.78811	7.23168	7.63374	7.45101	7.57359	0.0604479
	GSCOCG00010715001-RA	NA	NA	RNA_polymerase_II_subunit_A_C-terminal_domain_phosphatase_isoform_X1_[Microplitis_demolitor]	6.92567	6.86664	6.92329	7.45015	7.84638	5.98554
	GSCOCG00009913001-RA	NA	NA	uncharacterized_protein_LOC103569241_isoform_X2_[Microplitis_demolitor]	5.01592	6.42826	6.61308	7.44903	7.93308	0.750301
	GSCOCG00009773001-RA	NA	NA	atp_synthase_subunit_mitochondrial	7.69545	7.5056	7.47449	7.44708	7.82244	7.89424
	GSCOCG00010284001-RA	NA	NA	hypothetical_protein_TSAR_013692_[Trichomalopsis_sarcophagae]	6.92122	7.2032	7.3115	7.44688	6.74638	6.23617
	GSCOCG00002220001-RA	NA	NA	uncharacterized_protein_LOC103580120_isoform_X1_[Microplitis_demolitor]	5.59444	6.44287	6.70843	7.44461	7.35289	4.76117
	GSCOCG00000958001-RA	NA	NA	nodal_modulator_3	7.35263	7.3765	7.42858	7.44431	7.3875	6.89212
	GSCOCG00005072001-RA	NA	NA	26s_protease_regulatory_subunit_6a-b	7.79188	7.69503	7.72535	7.44293	7.89188	7.84938
	GSCOCG00005940001-RA	NA	NA	splicing_factor_3a_subunit_1	7.10758	7.1088	7.26621	7.44224	7.31917	6.90904
	GSCOCG00006449001-RA	NA	NA	double-strand-break_repair_protein_rad21-like_protein_1_[Microplitis_demolitor	7.23854	7.21	7.23668	7.44145	7.08734	5.95212
	GSCOCG00007659001-RA	NA	NA	disks_large_homolog_5_isoform_X1_[Microplitis_demolitor	7.4555	7.55044	7.51499	7.43992	7.47308	7.22042
	GSCOCG00008151001-RA	NA	NA	polycomb_protein_Asx_isoform_X2_[Microplitis_demolitor	6.63652	6.92398	6.9676	7.43682	7.38125	6.16436
	GSCOCG00004633001-RA	NA	NA	dna_replication_licensing_factor_mcm7	6.80125	7.13412	7.21554	7.43607	8.02876	2.95437
	GSCOCG00008579001-RA	NA	NA	serine-rich_adhesin_for_platelets_isoform_X1_[Microplitis_demolitor]	7.2733	7.17568	7.18436	7.43573	7.40815	6.51061
	GSCOCG00000534001-RA	NA	NA	cysteine_proteinase	7.13162	7.30212	7.28548	7.43461	7.47196	3.86292
	GSCOCG00000992001-RA	NA	NA	tribbles_homolog_2	7.05625	7.49756	7.56689	7.43413	7.42465	6.1438
	GSCOCG00006587001-RA	NA	NA	v-type_proton_atpase_catalytic_subunit_a	7.4065	7.85967	7.84972	7.43136	7.93159	8.59351
	GSCOCG00010644001-RA	NA	NA	PAX-interacting_protein_1-like_[Microplitis_demolitor]	7.04556	7.0762	7.15471	7.4273	6.57471	6.90168
	GSCOCG00012079001-RA	NA	NA	glucose-6-phosphate_isomerase	7.60589	7.37788	7.3828	7.42579	7.22593	9.5815
	GSCOCT00014056001.2-RA	nudiviral gene	DNAreplication	fen1_1a	6.51047	6.76387	6.92283	7.42399	7.63104	3.84154
	GSCOCG00009209001-RA	NA	NA	prolyl_endopeptidase	6.99184	7.58014	7.58824	7.42379	6.65549	7.50406
	GSCOCG00006210001-RA	NA	NA	structural_maintenance_of_chromosomes_protein_6_[Microplitis_demolitor]	7.68911	7.3968	7.32443	7.42287	7.75862	4.86998
	GSCOCG00006843001-RA	NA	NA	ubinuclein-2_isoform_X1_[Microplitis_demolitor]	7.05954	7.17809	7.20593	7.42258	7.80743	6.88975
	GSCOCG00002004001-RA	NA	NA	laminin_subunit_alpha-1_isoform_X1_[Microplitis_demolitor	8.11901	8.32444	8.17399	7.42167	6.27726	3.26583
	GSCOCG00006799001-RA	NA	NA	rna-binding_protein_33-like	7.33747	7.2455	7.21002	7.41831	7.06208	7.45934
	GSCOCG00005501001-RA	NA	NA	DCN1-like_protein_5_[Microplitis_demolitor	6.93625	7.05082	7.09115	7.41703	7.76045	6.23281
	GSCOCG00006364001-RA	NA	NA	26s_proteasome_non-atpase_regulatory_subunit_8	7.45525	7.38478	7.36887	7.41665	7.58097	7.06541
	GSCOCG00000944001-RA	NA	NA	phosphatidate_phosphatase_LPIN2_isoform_X2_[Microplitis_demolitor]	7.2942	7.90416	7.9897	7.41661	7.10176	6.85886
	GSCOCG00003803001-RA	NA	NA	kinesin-like_protein_Klp10A_isoform_X1_[Microplitis_demolitor	6.52072	6.78903	6.85989	7.41626	7.51418	6.78553
	GSCOCG00006930001-RA	NA	NA	transformation_transcription_domain-associated_protein	7.35002	7.55917	7.54248	7.415	6.5786	7.37451
	GSCOCG00004728001-RA	NA	NA	tyrosine--trna_cytoplasmic	7.70054	7.58015	7.57743	7.41437	7.76519	8.14437
	GSCOCG00003542001-RA	NA	NA	cleavage_and_polyadenylation_specificity_factor_subunit_cg7185_isoform_x2	7.62826	7.58931	7.58827	7.41195	7.01151	6.06553
	GSCOCG00004869001-RA	NA	NA	malate_mitochondrial	7.46015	7.62057	7.63772	7.41098	8.30001	8.67487
	GSCOCG00005946001-RA	NA	NA	supervillin_isoform_X2_[Microplitis_demolitor]	7.52876	7.49727	7.41202	7.41013	7.29779	7.7104
	GSCOCG00009821001-RA	NA	NA	mRNA-decapping_enzyme_1B_[Microplitis_demolitor]	6.79952	6.91471	6.94293	7.40935	7.18243	5.91444
	GSCOCG00006098001-RA	NA	NA	carboxypeptidase_d-like	7.49043	7.36833	7.31152	7.40709	7.17473	7.8444
	GSCOCG00001535001-RA	NA	NA	transcription_factor_sp4-like	7.20982	7.10876	7.15521	7.40358	6.8658	5.75988
	GSCOCG00009287001-RA	NA	NA	importin-4-like	7.00461	7.34021	7.40003	7.4031	7.7556	5.85759
	GSCOCT00014129001.2-RA	nudiviral gene (nc)	packaging	p6,9_2	2.01393	6.70112	7.42982	7.40274	8.64963	0.154812
	GSCOCG00013642001-RA	NA	NA	NA	5.60636	7.43928	7.59408	7.40266	7.08008	7.96962
	GSCOCG00001371001-RA	NA	NA	uncharacterized_protein	7.71676	7.63879	7.62624	7.40222	7.35997	6.50955
	GSCOCG00003827001-RA	NA	NA	inosine-5-monophosphate_dehydrogenase	7.78703	7.33812	7.23879	7.40115	7.82524	6.44394
	GSCOCG00003437001-RA	NA	NA	kinase_d-interacting_substrate_of_220_kda_isoform_x1	6.94544	7.15176	7.22994	7.40023	7.02647	6.49181
	GSCOCG00005560001-RA	NA	NA	26s_protease_regulatory_subunit_10b	7.86673	7.90495	7.89781	7.39937	8.10361	8.12508
	GSCOCG00009141001-RA	NA	NA	Golgi_reassembly-stacking_protein_2_[Microplitis_demolitor	7.03083	7.03923	7.10235	7.39923	6.79786	10.19
	GSCOCT00009940001.2-RA	NA	NA	ubiquitin_conjugation_factor_E4_A_[Diachasma_alloeum]	7.04779	7.2813	7.20992	7.39633	7.52287	7.80247
	GSCOCG00006798001-RA	NA	NA	dead-box_helicase_dbp80	7.70838	7.74335	7.63996	7.39548	7.94495	5.61205
	GSCOCG00005972001-RA	NA	NA	replication_factor_c_subunit_1	7.09928	7.38486	7.42841	7.39449	7.45889	6.06929
	GSCOCG00008273001-RA	NA	NA	mitogen-activated_protein_kinase_1	6.29141	6.78149	6.79146	7.39396	7.12827	5.50098
	GSCOCG00005718001-RA	NA	NA	nuclear_pore_complex_protein_nup107	6.9445	7.19291	7.24192	7.39323	7.62188	2.43496
	GSCOCG00003524001-RA	NA	NA	transcription_elongation_factor_spt5	7.70933	7.76483	7.7544	7.39231	7.31046	8.85876
	GSCOCG00004740001-RA	NA	NA	proteasome_subunit_beta_type-3	7.64213	7.50077	7.5565	7.39049	7.48563	7.92755
	GSCOCG00003523001-RA	NA	NA	cytoplasmic_FMR1-interacting_protein_[Microplitis_demolitor]	7.13381	7.28505	7.2924	7.38695	7.71359	6.76475
	GSCOCG00006510001-RA	NA	NA	eukaryotic_initiation_factor_4a-iii	7.6933	7.54766	7.50733	7.38488	7.84049	7.62692
	GSCOCG00002078001-RA	NA	NA	dnaJ_homolog_subfamily_B_member_6_[Microplitis_demolitor	7.12536	7.21141	7.2547	7.38297	7.47336	7.78696
	GSCOCG00009667001-RA	NA	NA	probable_phospholipid-transporting_atpase_ia_isoform_x1	7.3572	7.59212	7.57428	7.38285	7.66276	8.26531
	GSCOCG00006311001-RA	NA	NA	serine/threonine-protein_phosphatase_4_regulatory_subunit_2_[Microplitis_demolitor]	7.12234	7.23388	7.29384	7.38258	7.45339	6.29018
	GSCOCG00011199001-RA	NA	NA	partitioning_defective_3_homolog	7.29674	7.22561	7.27426	7.38224	7.13632	7.05437
	GSCOCG00002136001-RA	NA	NA	serine_threonine-protein_kinase_mitochondrial	6.48152	7.05834	7.17784	7.37955	7.72042	8.82917
	GSCOCG00013047001-RA	NA	NA	uncharacterized_protein_loc100492546_isoform_x1	8.47522	8.53214	8.50123	7.37939	6.39083	0
	GSCOCG00010086001-RA	NA	NA	uncharacterized_protein_LOC103574780_isoform_X1_[Microplitis_demolitor]	6.83334	6.91186	6.96652	7.37691	7.4928	6.86139
	GSCOCG00003979001-RA	cytC	NA	cytochrome_c_oxidase_subunit_mitochondrial-like	7.37402	7.37036	7.37043	7.37684	7.9736	7.99088
	GSCOCG00001089001-RA	NA	NA	probable_serine/threonine-protein_kinase_DDB_G0278901_[Microplitis_demolitor]	6.46836	6.56727	6.70793	7.37596	7.48404	6.81491
	GSCOCG00009982001-RA	NA	NA	cerebellar_degeneration-related_protein_2_isoform_X2_[Microplitis_demolitor]	6.19079	6.76144	6.95676	7.3737	7.2963	8.22875
	GSCOCG00003713001-RA	NA	NA	proteasome_activator_complex_subunit_4_[Microplitis_demolitor]	7.33848	7.59943	7.58303	7.37253	7.47924	7.85437
	GSCOCG00005923001-RA	NA	NA	adp-ribosylation_factor_6	7.0824	7.15425	7.13774	7.37243	7.45234	5.33537
	GSCOCG00004700001-RA	NA	NA	centrosomal_protein_of_162_kDa_[Microplitis_demolitor]	6.5448	6.84077	7.07607	7.37167	6.69884	5.48643
	GSCOCG00001430001-RA	NA	NA	histone-lysine_N-methyltransferase_SETD1A_[Microplitis_demolitor]	7.05914	7.25373	7.31769	7.37111	6.71719	7.31702
	GSCOCG00005203001-RA	NA	NA	translation_initiation_factor_eif-2b_subunit_delta	7.07678	7.24142	7.3207	7.37094	7.72888	7.65359
	GSCOCG00008705001-RA	NA	NA	protein_FAM214A_[Fopius_arisanus	6.22229	7.15003	7.21084	7.36877	7.03354	7.02135
	GSCOCG00002761001-RA	NA	NA	dentin_sialophosphoprotein_[Microplitis_demolitor]	6.32558	6.80869	6.98482	7.36864	7.4587	4.50464
	GSCOCG00009850001-RA	NA	NA	transmembrane_protein_131	7.50264	7.5216	7.58779	7.36848	6.70402	8.41677
	GSCOCG00013170001-RA	NA	NA	daz_protein_1-like	7.36665	7.40224	7.28416	7.36696	6.59314	5.91131
	GSCOCG00005623001-RA	NA	NA	transcription_factor_maf	6.93695	7.44166	7.56578	7.36359	6.58065	0.621697
	GSCOCG00003943001-RA	NA	NA	protein_mahjong	7.18762	7.33458	7.40919	7.36346	6.67361	6.29259
	GSCOCG00000625001-RA	NA	NA	fact_complex_subunit_ssrp1	7.46403	7.24066	7.24478	7.36344	7.44006	5.00949
	GSCOCG00005243001-RA	NA	NA	enhancer_of_mRNA-decapping_protein_4_isoform_X1_[Microplitis_demolitor	7.37285	7.53032	7.54549	7.36209	6.67412	6.22245
	GSCOCG00002699001-RA	NA	NA	myosin-xv	6.99752	7.33504	7.37742	7.3609	6.29021	2.67137
	GSCOCG00010196001-RA	NA	NA	v-type_proton_atpase_subunit_c	7.25781	7.28288	7.34791	7.36086	7.6675	8.81333
	GSCOCG00001965001-RA	NA	NA	uncharacterized_protein_LOC103577500_[Microplitis_demolitor]	7.42497	7.09052	7.16223	7.35922	7.52459	1.189
	GSCOCG00009326001-RA	NA	NA	bipolar_kinesin_krp-130	7.59859	7.35592	7.41371	7.35755	7.45887	5.3536
	GSCOCT00008133001.2-RA	Imm_gene	imd_jnk	Relish_IMDpathway	6.87722	7.54223	7.4412	7.356	7.5046	8.46489
	GSCOCG00007358001-RA	NA	NA	tropomodulin_isoform_x2	7.1457	7.22716	7.32469	7.3555	6.8787	6.03208
	GSCOCG00012630001-RA	NA	NA	ras-related_protein_rab-1a	7.48471	7.39772	7.45911	7.35538	7.58315	9.33654
	GSCOCG00011489001-RA	NA	NA	pleckstrin_homology-like_domain_family_B_member_2_[Microplitis_demolitor]	8.0202	7.89408	7.78356	7.35314	7.30073	7.03519
	GSCOCG00002759001-RA	NA	NA	lysosomal_alpha-glucosidase-like	8.02858	7.92618	7.90894	7.35272	7.07435	6.77442
	GSCOCG00001420001-RA	NA	NA	exportin-7_isoform_x1	7.66135	7.65979	7.6102	7.35162	7.32624	8.30939
	GSCOCG00001304001-RA	NA	NA	NA	7.38804	7.7981	7.86031	7.35125	5.99224	4.12867
	GSCOCG00008530001-RA	NA	NA	probable_aspartate_cytoplasmic	7.06121	7.69878	7.68818	7.34975	7.41667	7.07179
	GSCOCG00007010001-RA	NA	NA	hamartin_[Microplitis_demolitor]	6.93308	7.28116	7.28315	7.34727	7.57977	6.22638
	GSCOCG00009105001-RA	NA	NA	translocator_protein	7.706	7.46931	7.36135	7.3472	7.62576	6.96221
	GSCOCG00009703001-RA	NA	NA	protein_O-GlcNAcase_isoform_X1_[Microplitis_demolitor]	7.37024	7.45594	7.50056	7.346	7.02568	6.78053
	GSCOCG00010843001-RA	zn_finger	NA	zinc_finger_protein_260-like_isoform_x1	6.74095	7.03378	7.01829	7.34519	7.01567	6.03174
	GSCOCG00005677001-RA	NA	NA	WD_repeat-containing_protein_26_[Eufriesea_mexicana]	7.25023	7.52828	7.52036	7.34498	6.977	7.9113
	GSCOCG00006171001-RA	NA	NA	alpha-taxilin2C_partial_[Microplitis_demolitor]	7.01611	6.99106	7.06541	7.34417	7.30908	4.6439
	GSCOCG00005855001-RA	NA	NA	succinyl-ligase	7.3544	7.28532	7.30048	7.34381	7.70557	6.24806
	GSCOCG00013434001-RA	NA	NA	protein_D2_isoform_X2_[Microplitis_demolitor]	7.65025	7.50383	7.52247	7.34368	6.6065	7.67412
	GSCOCG00004048001-RA	NA	NA	protein_lin-9_homolog_isoform_x1	7.08997	7.01633	7.11705	7.34354	7.33409	6.48379
	GSCOCG00006361001-RA	NA	NA	FK506-binding_protein_5_isoform_X1_[Microplitis_demolitor	7.22776	7.45683	7.41145	7.34259	6.98712	6.81689
	GSCOCG00011248001-RA	NA	NA	protein_AF-10_isoform_X3_[Microplitis_demolitor]	6.87843	7.03028	6.99332	7.34141	7.20144	6.71906
	GSCOCT00001471001.2-RA	nudiviral gene	transcription	lef4	6.99528	7.75748	7.86723	7.34051	6.19907	0.312252
	GSCOCG00000910001-RA	NA	NA	u2_snrnp-associated_surp_motif-containing_protein_isoform_x1	7.30836	7.17396	7.2135	7.34028	6.76399	6.96068
	GSCOCG00010762001-RA	NA	NA	kinesin-like_protein_KIF13A_isoform_X2_[Microplitis_demolitor]	7.53453	7.37097	7.35797	7.33986	6.5331	9.4562
	GSCOCG00012339001-RA	NA	NA	lipid_storage_droplets_surface-binding_protein_2-like_[Orussus_abietinus]	7.48724	7.62457	7.73113	7.33837	7.61825	7.40976
	GSCOCG00010776001-RA	NA	NA	serine_threonine-protein_kinase_prp4_homolog_isoform_x1	7.28644	7.24209	7.21836	7.33819	7.46699	8.34497
	GSCOCG00005019001-RA	NA	NA	116_kda_u5_small_nuclear_ribonucleoprotein_component	6.66812	6.73796	6.82673	7.33785	6.90627	3.94101
	GSCOCG00008755001-RA	NA	NA	eukaryotic_translation_initiation_factor_3_subunit_c	7.76266	7.81957	7.79642	7.33697	7.9254	8.14503
	GSCOCT00013291001.2-RA	Vir_gene	bv20_family	bv20_2_26_8	0.230262	4.06083	5.1346	7.33693	7.935	0
	GSCOCG00001220001-RA	NA	NA	profilin	7.81857	7.59624	7.57879	7.33605	7.52174	9.00673
	GSCOCG00005849001-RA	NA	NA	microtubule-associated_protein_Jupiter_isoform_X4_[Microplitis_demolitor]	7.81992	7.54547	7.54111	7.3356	7.13808	4.37043
	GSCOCG00007534001-RA	NA	NA	yth_domain-containing_family_protein_3_isoform_x1	7.06634	6.95336	7.00444	7.33327	6.45281	6.3907
	GSCOCG00009607001-RA	NA	NA	protein_transport_protein_sec24c	6.69301	6.96088	7.1379	7.32854	6.35795	10.3267
	GSCOCG00001248001-RA	NA	NA	glycerophosphocholine_phosphodiesterase_gpcpd1-like_isoform_x1	7.57298	7.50899	7.48932	7.32802	7.36845	8.08438
	GSCOCG00002654001-RA	NA	NA	homeobox_protein_2_[Microplitis_demolitor]	7.90976	7.81311	7.73714	7.32666	5.6925	2.79085
	GSCOCG00007904001-RA	NA	NA	forkhead_box_protein_k1	6.9473	7.15635	7.1566	7.32663	7.45956	6.37621
	GSCOCG00000539001-RA	NA	NA	vacuolar_protein_sorting-associated_protein_26b-like	7.08155	7.10284	7.10681	7.32592	7.21193	6.71917
	GSCOCG00000347001-RA	NA	NA	ubiquitin_carboxyl-terminal_hydrolase_1	7.03806	7.21243	7.19292	7.32484	7.49632	6.74109
	GSCOCG00002381001-RA	NA	NA	serine-rich_adhesin_for_platelets-like_[Microplitis_demolitor]	5.86451	6.41227	6.59682	7.3231	7.37273	1.73536
	GSCOCG00001672001-RA	zn_finger	NA	zinc_finger_protein_91-like_isoform_x1	6.25857	6.65156	6.73272	7.32245	7.52939	5.94324
	GSCOCG00000373001-RA	NA	NA	speckle-type_POZ_protein_isoform_X1_[Microplitis_demolitor]	7.0806	7.03529	7.06285	7.32217	7.27826	9.00411
	GSCOCG00006296001-RA	NA	NA	guanine_nucleotide-binding_protein_subunit_beta-like_protein_1_[Microplitis_demolitor]	7.29679	7.37207	7.24651	7.3208	7.27141	8.70648
	GSCOCG00006336001-RA	NA	NA	interferon_regulatory_factor_2-binding_protein-like_A_[Microplitis_demolitor]	6.92999	7.06917	7.15769	7.32077	6.83745	6.98233
	GSCOCG00004091001-RA	NA	NA	DPH4_homolog_[Microplitis_demolitor]	6.96699	7.28057	7.18157	7.31782	7.02489	7.15253
	GSCOCG00005374001-RA	NA	NA	protein_naked_cuticle_isoform_X1_[Microplitis_demolitor]	7.5257	7.56339	7.53987	7.31693	6.28377	8.02842
	GSCOCG00009985001-RA	NA	NA	pescadillo_homolog	7.40022	7.27834	7.34917	7.31442	7.04278	6.75876
	GSCOCG00013409001-RA	NA	NA	fructose-bisphosphate_aldolase_isoform_x2	7.86298	7.86542	7.83198	7.31382	7.23753	8.52918
	GSCOCG00011872001-RA	cytoskeleton	NA	actin-related_protein_2_3_complex_subunit_1a	7.75533	7.55444	7.59274	7.31336	7.97907	7.93133
	GSCOCG00004064001-RA	NA	NA	transcriptional_protein_SWT1_[Microplitis_demolitor]	6.88943	7.56109	7.68014	7.31309	6.73137	8.1323
	GSCOCG00013505001-RA	NA	NA	vacuolar_protein_sorting-associated_protein_13A_[Microplitis_demolitor]	7.17562	7.5751	7.53654	7.31179	6.35469	7.95085
	GSCOCG00013292001-RA	NA	NA	serine_threonine-protein_kinase_mrck_beta	7.38136	7.64601	7.56374	7.31167	6.24383	7.56789
	GSCOCG00003008001-RA	NA	NA	rna_polymerase-associated_protein_ctr9_homolog	7.08975	7.18448	7.22436	7.30768	7.45804	6.61991
	GSCOCG00002541001-RA	NA	NA	neuronal_pas_domain-containing_protein_2	6.67944	6.79575	6.87233	7.30733	7.02941	8.08521
	GSCOCG00002767001-RA	NA	NA	intron-binding_protein_aquarius	6.78877	7.01493	7.1416	7.30559	6.82445	4.81338
	GSCOCG00000532001-RA	NA	NA	uncharacterized_protein_ddb_g0283357_isoform_x1	7.09975	6.9886	6.99119	7.30542	6.73042	7.0891
	GSCOCG00000435001-RA	ribosome	NA	40s_ribosomal_protein_s21	8.09264	8.04315	7.98421	7.30538	8.05487	9.61514
	GSCOCG00013203001-RA	NA	NA	FK506-binding_protein_5-like_[Microplitis_demolitor]	7.14955	7.11714	7.2014	7.30466	7.05767	7.17631
	GSCOCG00007180001-RA	NA	NA	HEAT_repeat-containing_protein_2_[Trachymyrmex_cornetzi]	7.05797	6.89494	6.9733	7.30443	7.11066	6.6831
	GSCOCG00008803001-RA	NA	NA	beta-glucuronyltransferase_1	6.2338	6.82504	6.89218	7.30213	7.71497	1.60055
	GSCOCG00010468001-RA	NA	NA	rac_serine_threonine-protein_kinase	7.38066	7.31984	7.23086	7.29987	6.9407	6.73724
	GSCOCG00005779001-RA	NA	NA	dystroglycan_isoform_x1	8.09244	7.78456	7.69569	7.29953	5.52588	3.47298
	GSCOCG00003451001-RA	NA	NA	uncharacterized_protein_LOC103576502_[Microplitis_demolitor]	7.7762	8.032	8.03549	7.2976	7.96315	6.68388
	GSCOCG00004412001-RA	NA	NA	exonuclease_3-5_domain-containing_protein_2	5.89238	6.77532	6.89673	7.2974	7.97464	4.47571
	GSCOCG00000715001-RA	NA	NA	formin-J_[Microplitis_demolitor]	6.56491	6.86572	6.86855	7.29681	6.08656	7.47312
	GSCOCG00012154001-RA	NA	NA	prominin-like_protein_isoform_x2	7.52464	7.51797	7.41663	7.29649	7.62578	6.26897
	GSCOCG00001322001-RA	NA	NA	transmembrane_9_superfamily_member_2_isoform_x1	7.43658	7.58071	7.60794	7.29641	7.71977	9.80514
	GSCOCG00001614001-RA	NA	NA	uncharacterized_protein_LOC103576685_isoform_X1_[Microplitis_demolitor	6.03459	6.64797	6.82035	7.29555	8.02618	2.52698
	GSCOCG00006786001-RA	NA	NA	exosome_component_10	7.33809	7.22785	7.27368	7.2942	7.3215	9.2962
	GSCOCT00005713001.2-RA	Imm_gene	antiviral	Exportin5	7.04402	7.29867	7.3673	7.2941	6.39248	9.35349
	GSCOCG00006241001-RA	NA	NA	small_glutamine-rich_tetratricopeptide_repeat-containing_protein_alpha_[Microplitis_demolitor	7.44182	7.15916	7.21712	7.29397	7.31119	7.546
	GSCOCG00008127001-RA	NA	NA	ubiquitin-conjugating_enzyme_e2-17_kda	6.87945	6.94937	7.04202	7.29382	7.27389	7.64214
	GSCOCG00003506001-RA	NA	NA	dna-directed_rna_polymerase_ii_subunit_rpb2	7.57153	7.58699	7.55206	7.29289	7.4733	6.73416
	GSCOCG00002288001-RA	NA	NA	chromatin-remodeling_complex_atpase_chain_iswi	7.5693	7.37767	7.352	7.29276	6.9549	6.08374
	GSCOCG00001618001-RA	NA	NA	metastasis-associated_protein_mta3_isoform_x1	6.6577	6.87282	7.0161	7.29056	6.83719	6.51306
	GSCOCG00003224001-RA	NA	NA	myb-binding_protein_1A_[Microplitis_demolitor]	6.81944	7.01664	7.04731	7.28944	7.34901	5.72071
	GSCOCG00004907001-RA	NA	NA	acyl-:lysophosphatidylglycerol_acyltransferase_1-like_isoform_x1	6.66771	7.33599	7.43273	7.28844	6.6934	7.45539
	GSCOCG00004078001-RA	NA	NA	protein_diaphanous_isoform_X4_[Microplitis_demolitor]	6.7712	6.90614	6.96392	7.28705	7.48558	8.677
	GSCOCG00005518001-RA	NA	NA	probable_cyclin-dependent_serine/threonine-protein_kinase_DDB_G0292550_isoform_X1_[Microplitis_demolitor	4.02942	5.89913	6.15128	7.28627	8.53924	0.0794813
	GSCOCG00010892001-RA	NA	NA	proteasome_activator_complex_subunit_3	7.32663	7.31467	7.35735	7.28611	7.53563	6.15302
	GSCOCG00001917001-RA	NA	NA	KH_domain-containing_protein_C56G2_1_[Microplitis_demolitor	7.24091	7.43185	7.41286	7.28504	7.76014	10.3368
	GSCOCG00010770001-RA	NA	NA	serine_threonine-protein_kinase_n_isoform_x1	7.1633	7.16143	7.19392	7.2847	6.97608	6.74681
	GSCOCG00004906001-RA	NA	NA	protein_artemis_isoform_X1_[Microplitis_demolitor]	7.78757	7.53112	7.5367	7.28359	7.80203	7.3836
	GSCOCG00007768001-RA	NA	NA	ruvb-like_1	7.42304	7.29904	7.36935	7.28222	7.84887	5.07047
	GSCOCG00008197001-RA	NA	NA	transcription_factor_e2f2	7.19415	7.22255	7.2247	7.28163	7.39031	7.39403
	GSCOCG00000344001-RA	NA	NA	swi_snf_complex_subunit_smarcc2	7.75081	7.47672	7.49608	7.2786	6.53417	5.52758
	GSCOCG00011077001-RA	NA	NA	ras_gtpase-activating_protein_1	7.56571	7.57114	7.56674	7.27829	7.4861	7.62305
	GSCOCG00007655001-RA	cytC	NA	cytochrome_c	7.05447	6.94418	7.02859	7.27821	7.96895	7.86677
	GSCOCG00003225001-RA	NA	NA	isocitrate_dehydrogenase	7.29961	7.30342	7.33748	7.27739	7.66682	7.72679
	GSCOCG00004671001-RA	NA	NA	golgi-specific_brefeldin_a-resistance_guanine_nucleotide_exchange_factor_1	6.61606	6.99806	7.13399	7.2773	6.8655	8.73023
	GSCOCG00002126001-RA	NA	NA	probable_rRNA-processing_protein_EBP2_homolog_[Microplitis_demolitor]	6.71814	6.65906	6.77944	7.27672	7.23617	5.54721
	GSCOCG00007204001-RA	NA	NA	signal_transducing_adapter_molecule_1	7.35722	7.16144	7.1188	7.27596	6.95203	7.75041
	GSCOCG00007484001-RA	NA	NA	zinc_finger_MIZ_domain-containing_protein_1_[Microplitis_demolitor	6.63788	6.66744	6.66669	7.27364	6.35201	7.60816
	GSCOCG00001482001-RA	NA	NA	sterol_regulatory_element-binding_protein_1	7.59197	7.46184	7.48234	7.27146	6.31476	7.53302
	GSCOCG00008515001-RA	NA	NA	casein_kinase_i_isoform_epsilon	7.55248	7.35473	7.37003	7.27117	6.76045	6.37451
	GSCOCG00006326001-RA	NA	NA	condensin_complex_subunit_2_[Microplitis_demolitor]	6.99033	6.76462	6.78496	7.26765	7.44005	4.05541
	GSCOCG00003801001-RA	NA	NA	probable_atp-dependent_rna_helicase_ddx27	7.0143	6.97236	7.03474	7.26693	7.4051	4.73228
	GSCOCG00004757001-RA	NA	NA	cyclin-T_[Microplitis_demolitor]	6.85503	6.88061	6.95541	7.26655	6.55781	7.82974
	GSCOCG00008280001-RA	NA	NA	MICAL-like_protein_1_isoform_X1_[Microplitis_demolitor	7.77438	7.36445	7.4017	7.26642	6.79364	6.14144
	GSCOCG00007019001-RA	NA	NA	hbs1-like_protein	7.14101	7.41018	7.44858	7.26367	7.22551	7.53663
	GSCOCG00001838001-RA	NA	NA	LOW_QUALITY_PROTEIN:_uncharacterized_protein_LOC107042479_[Diachasma_alloeum]	6.42195	6.73246	6.81201	7.26246	7.2141	6.76342
	GSCOCG00009536001-RA	NA	NA	rho_gtpase-activating_protein_20-like_isoform_x3	6.67078	6.97851	7.02591	7.26208	6.86015	7.36543
	GSCOCG00000351001-RA	NA	NA	SET_and_MYND_domain-containing_protein_4_[Microplitis_demolitor]	6.34325	6.99805	7.05709	7.26197	7.64326	4.92001
	GSCOCG00005268001-RA	NA	NA	transcription_initiation_factor_tfiid_subunit_6-like	6.42503	6.63276	6.65833	7.26166	7.16597	6.19806
	GSCOCG00001391001-RA	NA	NA	c-terminal-binding_protein_isoform_x1	7.66453	7.59565	7.62829	7.26092	6.36633	6.8955
	GSCOCG00000070001-RA	NA	NA	coatomer_subunit_delta	6.97047	7.18012	7.28497	7.25929	7.85556	9.68388
	GSCOCG00000874001-RA	NA	NA	myb-like_protein_F_isoform_X1_[Microplitis_demolitor	6.43195	7.10685	7.14847	7.25914	6.46063	8.04734
	GSCOCG00000870001-RA	ribosome	NA	40s_ribosomal_protein_s19-like	7.6151	7.46798	7.45779	7.25913	7.59385	9.92222
	GSCOCG00013576001-RA	NA	NA	nuclear_factor_erythroid_2-related_factor_1_isoform_X1_[Microplitis_demolitor	7.55366	7.39832	7.45523	7.25805	6.60255	7.61939
	GSCOCG00004765001-RA	NA	NA	cullin-1	7.34529	7.28346	7.27336	7.25784	7.25076	8.17871
	GSCOCG00004106001-RA	NA	NA	nuclear_hormone_receptor_FTZ-F1_isoform_X1_[Microplitis_demolitor]	6.73368	7.15692	7.17032	7.25776	6.12979	9.32137
	GSCOCG00002348001-RA	NA	NA	calcium_calmodulin-dependent_protein_kinase_kinase_2	4.54896	6.16776	6.44563	7.25736	7.65498	2.8449
	GSCOCG00002252001-RA	NA	NA	uncharacterized_protein_LOC103577901_[Microplitis_demolitor]	5.32223	7.675	7.79522	7.25714	6.50526	0
	GSCOCG00009531001-RA	NA	NA	eukaryotic_translation_initiation_factor_2_subunit_2_isoform_x2	7.23897	7.17215	7.21903	7.25688	7.77566	7.8711
	GSCOCG00007799001-RA	NA	NA	uncharacterized_protein_LOC103572167_[Microplitis_demolitor]	7.24841	7.23354	7.22464	7.25637	7.0971	5.10671
	GSCOCT00012257001.2-RA	nudiviral gene	other	30b	1.2701	5.46018	5.97856	7.25513	6.75413	0
	GSCOCG00001112001-RA	NA	NA	uncharacterized_protein_LOC103578182_isoform_X2_[Microplitis_demolitor]	7.08821	7.1224	7.16197	7.25488	7.52481	6.61664
	GSCOCG00011442001-RA	NA	NA	swi_snf-related_matrix-associated_actin-dependent_regulator_of_chromatin_subfamily_a_containing_dead_h_box_1_homolog	6.81158	7.14486	7.21988	7.25227	7.68123	6.46254
	GSCOCG00000915001-RA	NA	NA	atp-dependent_rna_helicase_dhx30	6.92107	7.32661	7.34069	7.25221	7.72232	6.47631
	GSCOCG00010053001-RA	NA	NA	retinoblastoma-like_protein_1_isoform_x1	7.15222	7.27671	7.29219	7.25107	6.93391	6.07402
	GSCOCG00002146001-RA	NA	NA	dynamin-like_120_kda_mitochondrial_isoform_x1	7.18773	7.31007	7.31055	7.2508	7.59795	6.62106
	GSCOCG00000982001-RA	NA	NA	eukaryotic_translation_initiation_factor_3_subunit_j	7.54711	7.53664	7.61969	7.24949	7.48672	8.30758
	GSCOCG00003927001-RA	NA	NA	cytoplasmic_aconitate_hydratase_[Microplitis_demolitor]	6.7905	6.8466	6.90932	7.24791	7.16315	8.38906
	GSCOCG00003462001-RA	NA	NA	serine_threonine-protein_kinase_mtor	7.21935	7.49503	7.43236	7.24659	6.67014	7.48309
	GSCOCG00005866001-RA	NA	NA	protein_regulator_of_cytokinesis_1_isoform_X1_[Microplitis_demolitor]	6.83594	6.77078	6.80309	7.2464	7.90179	1.71061
	GSCOCT00005273001.2-RA	nudiviral gene	unknown	HzNVorf93	2.66224	6.60721	7.04217	7.24454	6.58711	2.70515
	GSCOCG00009158001-RA	NA	NA	signal_recognition_particle_subunit_srp72	7.02083	7.07493	7.13426	7.24299	7.35111	8.30169
	GSCOCG00000610001-RA	NA	NA	F-box_only_protein_28_isoform_X1_[Microplitis_demolitor	6.9014	6.99968	6.96105	7.24021	7.33668	5.78884
	GSCOCG00007021001-RA	NA	NA	tyrosine-protein_phosphatase_non-receptor_type_2_isoform_x1	6.99778	6.96794	6.96903	7.23911	7.27165	6.05759
	GSCOCG00003904001-RA	NA	NA	epidermal_growth_factor_receptor_isoform_x1	7.59943	7.73843	7.69153	7.23861	6.30523	4.75849
	GSCOCG00001868001-RA	NA	NA	26s_protease_regulatory_subunit_8	7.49988	7.54079	7.49898	7.23758	7.66052	7.73739
	GSCOCG00004431001-RA	NA	NA	wiskott-aldrich_syndrome_protein_family_member_3_isoform_x1	6.17494	6.38719	6.61614	7.23516	6.67445	6.19316
	GSCOCG00000389001-RA	NA	NA	sphingosine-1-phosphate_lyase	7.62048	7.40845	7.41493	7.23489	7.50245	7.4955
	GSCOCG00006771001-RA	NA	NA	splicing_factor2C_suppressor_of_white-apricot_homolog_[Microplitis_demolitor]	7.54313	7.39308	7.40983	7.23473	7.11118	8.19843
	GSCOCG00007185001-RA	NA	NA	thyroid_receptor-interacting_protein_6_isoform_x1	6.35326	6.43061	6.48077	7.23466	6.31795	7.19832
	GSCOCG00012347001-RA	NA	NA	DNA_ligase_1_[Microplitis_demolitor]	7.00953	7.02312	7.04629	7.23385	7.24195	6.79507
	GSCOCG00006844001-RA	NA	NA	camp-responsive_element-binding_2	7.4582	7.28242	7.24152	7.23324	6.72484	8.81192
	GSCOCG00010595001-RA	NA	NA	importin-9_isoform_X2_[Microplitis_demolitor]	7.19181	7.22925	7.23884	7.23323	7.48063	5.28363
	GSCOCG00008217001-RA	NA	NA	uncharacterized_protein_LOC103569859_isoform_X1_[Microplitis_demolitor]	6.47162	6.5862	6.76506	7.23285	7.07103	4.90851
	GSCOCG00001193001-RA	NA	NA	uncharacterized_protein_LOC103568218_isoform_X2_[Microplitis_demolitor]	7.34941	7.30905	7.34673	7.23284	6.42462	7.27534
	GSCOCG00001483001-RA	NA	NA	calnexin_isoform_x1	7.47239	7.44818	7.4242	7.23235	7.33723	6.99958
	GSCOCG00003992001-RA	NA	NA	endothelial_differentiation-related_factor_1_homolog	7.14591	7.20779	7.18088	7.23126	7.53935	7.47987
	GSCOCG00011742001-RA	NA	NA	uncharacterized_protein_loc108724914_isoform_x1	8.13058	6.92216	6.91209	7.22887	7.27804	5.23938
	GSCOCG00008949001-RA	NA	NA	probable_atp-dependent_rna_helicase_ythdc2	6.45449	6.58731	6.73719	7.22848	6.79546	4.70541
	GSCOCG00005927001-RA	NA	NA	uncharacterized_protein_CG1785_[Microplitis_demolitor]	6.76964	6.75485	6.85686	7.22823	7.45329	5.02914
	GSCOCG00008513001-RA	NA	NA	ubiquitin_carboxyl-terminal_hydrolase_14	7.4857	7.22947	7.2961	7.22704	7.09438	7.4824
	GSCOCG00007907001-RA	NA	NA	28_kDa_heat-_and_acid-stable_phosphoprotein_[Microplitis_demolitor]	7.72515	7.37573	7.41131	7.22698	6.93018	7.63089
	GSCOCG00008816001-RA	NA	NA	probable_splicing_arginine_serine-rich_7	7.40877	7.29701	7.31778	7.22541	6.91105	6.06737
	GSCOCG00007643001-RA	NA	NA	SET_and_MYND_domain-containing_protein_DDB_G0284059_[Microplitis_demolitor	8.3944	7.81184	7.72414	7.22388	7.03762	9.62413
	GSCOCG00004528001-RA	NA	NA	protein_sda1_homolog	7.32904	7.20933	7.19899	7.22057	7.22492	6.44795
	GSCOCG00007070001-RA	NA	NA	ceramide_synthase_6	6.80554	7.13501	7.12059	7.21928	7.56663	5.28763
	GSCOCG00004941001-RA	NA	NA	histone_acetyltransferase_p300_[Polistes_canadensis]	5.92846	6.33841	6.42514	7.2187	7.26638	3.5769
	GSCOCG00005658001-RA	NA	NA	chromatin_assembly_factor_1_subunit_A_[Microplitis_demolitor]	5.87839	6.07627	6.29096	7.21817	7.01987	1.62076
	GSCOCT00006474001.2-RA	ABC_transporters	ABC_transporters	ATP-binding_cassette_transporter_subfamily_H_member1	6.2908	7.1067	7.15759	7.2174	6.92063	6.17276
	GSCOCG00001267001-RA	NA	NA	eukaryotic_translation_initiation_factor_3_subunit_i	7.41766	7.40477	7.42686	7.21662	7.99214	7.94897
	GSCOCG00001470001-RA	NA	NA	splicing_factor_3A_subunit_2_[Microplitis_demolitor]	7.40546	6.90116	6.98619	7.216	6.54556	6.02545
	GSCOCG00003900001-RA	NA	NA	protein_hira_homolog	6.52739	6.80867	6.84637	7.21489	7.24099	5.15964
	GSCOCG00010125001-RA	NA	NA	s-phase_kinase-associated_protein_1	7.23316	7.19679	7.19097	7.21401	8.05825	7.3315
	GSCOCG00005493001-RA	NA	NA	gata-binding_factor_a	5.87277	6.51693	6.56654	7.21341	6.61805	3.76643
	GSCOCG00001283001-RA	NA	NA	neuron_navigator_2	7.05887	7.34992	7.36819	7.21278	6.43599	7.46227
	GSCOCG00008851001-RA	NA	NA	protein_RCC2_homolog_[Microplitis_demolitor]	7.40922	7.46794	7.38077	7.2098	7.25914	6.0776
	GSCOCG00006766001-RA	NA	NA	uncharacterized_protein_LOC103575818_[Microplitis_demolitor]	7.39861	7.43177	7.32105	7.20845	6.85941	8.182
	GSCOCG00005162001-RA	NA	NA	ubiquitin-conjugating_enzyme_e2_h	7.10377	7.09569	7.0681	7.20831	7.13619	8.01049
	GSCOCG00009924001-RA	NA	NA	unconventional_myosin-Va_[Microplitis_demolitor]	6.93941	7.23204	7.2725	7.20819	6.59525	9.06262
	GSCOCG00002517001-RA	NA	NA	ap-3_complex_subunit_delta-1	7.0919	7.04424	7.10736	7.20735	6.72884	7.29287
	GSCOCG00003771001-RA	NA	NA	spastin_isoform_x1	5.48449	6.26638	6.43098	7.20708	7.37719	4.50624
	GSCOCG00012856001-RA	NA	NA	speckle-type_POZ_protein-like_[Microplitis_demolitor]	6.59042	6.7338	6.77932	7.20505	7.72861	6.11472
	GSCOCG00011422001-RA	NA	NA	probable_39s_ribosomal_protein_mitochondrial	7.41453	7.17615	7.22532	7.20475	7.15556	7.19902
	GSCOCG00004471001-RA	NA	NA	basic_salivary_proline-rich_protein_2_[Microplitis_demolitor]	6.819	6.88345	7.02825	7.20161	6.48458	4.50998
	GSCOCG00005957001-RA	NA	NA	helicase_ski2w	7.30762	7.36898	7.40272	7.20154	7.1152	6.97569
	GSCOCG00009492001-RA	NA	NA	ubiquitin_carboxyl-terminal_hydrolase_36	6.22836	6.53561	6.64657	7.19733	7.29596	5.50829
	GSCOCG00000872001-RA	NA	NA	protein_smaug_homolog_1	6.09294	6.54258	6.61209	7.19622	7.53699	5.16212
	GSCOCG00001472001-RA	NA	NA	glyoxalase_domain-containing_protein_4_[Microplitis_demolitor]	6.43404	7.57385	7.69367	7.19544	7.19462	5.91857
	GSCOCG00001534001-RA	NA	NA	glycerol-3-phosphate_mitochondrial	7.28538	7.69144	7.64085	7.19451	7.18152	10.2862
	GSCOCG00001242001-RA	NA	NA	protein_gustavus_isoform_x1	6.26445	6.58694	6.63511	7.1943	7.28813	6.98419
	GSCOCG00004892001-RA	NA	NA	mitotic_spindle_assembly_checkpoint_protein_MAD1_[Microplitis_demolitor]	6.53404	6.7394	6.84779	7.19293	7.33029	4.70192
	GSCOCG00006070001-RA	NA	NA	ccr4-not_transcription_complex_subunit_7_isoform_x2	7.35617	7.12453	7.10073	7.19065	7.2764	6.53223
	GSCOCG00007884001-RA	NA	NA	nuclear_pore_membrane_glycoprotein_210	7.21914	7.40181	7.32513	7.18882	7.23758	5.23354
	GSCOCG00001264001-RA	NA	NA	e3_ubiquitin-protein_ligase_herc2	7.09987	7.43144	7.36018	7.18608	6.6375	7.53095
	GSCOCG00004911001-RA	NA	NA	integrator_complex_subunit_6_[Microplitis_demolitor	6.48216	6.65242	6.6825	7.18601	6.89341	6.57218
	GSCOCG00003049001-RA	NA	NA	cell_division_cycle_protein_20_homolog	6.3178	6.60856	6.78831	7.185	7.83471	3.90851
	GSCOCG00012187001-RA	NA	NA	uncharacterized_protein_LOC103573034_isoform_X1_[Microplitis_demolitor	6.86993	7.03285	7.00721	7.18473	6.81307	7.24069
	GSCOCG00002140001-RA	NA	NA	trna-dihydrouridine_synthase	6.79607	6.79759	6.89029	7.18447	7.43533	4.24132
	GSCOCG00008419001-RA	NA	NA	short_form	8.1203	7.94781	8.10769	7.18432	6.40386	9.22168
	GSCOCG00000074001-RA	NA	NA	nuclear_protein_localization_protein_4_homolog_isoform_x1	7.75909	7.66663	7.57367	7.18316	7.08784	7.70103
	GSCOCG00013317001-RA	NA	NA	latrophilin_cirl-like_isoform_x1	7.0431	7.54595	7.57174	7.18131	6.46105	2.42621
	GSCOCG00011204001-RA	NA	NA	delta(14)-sterol_reductase_[Microplitis_demolitor]	7.06747	6.87759	6.88431	7.18018	6.61789	5.06799
	GSCOCG00011023001-RA	NA	NA	guanine_nucleotide-binding_protein-like_1_[Microplitis_demolitor]	7.12581	7.20516	7.263	7.18013	7.47458	6.43374
	GSCOCG00002296001-RA	NA	NA	forkhead_box_protein_D3-B-like_isoform_X2_[Microplitis_demolitor]	7.52617	6.96689	6.86863	7.17824	6.80103	0.408411
	GSCOCG00005120001-RA	NA	NA	dynamin-1-like_protein_isoform_x1	7.10011	7.05861	7.03977	7.17699	7.55649	6.30446
	GSCOCT00011727001.2-RA	Imm_gene	jak_stat	E3_SUMO-protein_ligase_PIAS4-2	7.72813	7.43039	7.40211	7.17629	7.04236	7.57677
	GSCOCG00008680001-RA	NA	NA	uncharacterized_protein_LOC103572246_[Microplitis_demolitor]	6.00008	6.57412	6.78007	7.1757	7.84695	6.95374
	GSCOCG00006177001-RA	NA	NA	arginine/serine-rich_coiled-coil_protein_2_[Microplitis_demolitor	7.30633	7.12672	7.13953	7.17505	7.30034	7.89908
	GSCOCG00008422001-RA	NA	NA	elongation_factor_Tu_GTP-binding_domain-containing_protein_1_[Microplitis_demolitor]	6.97637	7.37406	7.4161	7.17327	7.28832	6.05994
	GSCOCG00009576001-RA	NA	NA	cytoplasmic_dynein_1_light_intermediate_chain_2_isoform_x1	6.98518	6.93879	6.96439	7.17277	7.11266	6.32145
	GSCOCG00003908001-RA	NA	NA	hexokinase_type_2_[Microplitis_demolitor]	7.17133	6.92908	7.08585	7.17277	7.50913	7.89721
	GSCOCT00001400001.2-RA	Imm_gene	effectors	transferrin	6.53363	7.16873	7.19078	7.17135	7.50372	2.25342
	GSCOCG00001466001-RA	NA	NA	ump-cmp_kinase	7.59573	7.1926	7.24494	7.1706	7.16443	8.92512
	GSCOCG00002904001-RA	NA	NA	dna_helicase_ino80_isoform_x1	6.67935	6.92305	6.9547	7.17027	7.09576	6.65718
	GSCOCG00012479001-RA	NA	NA	ran-binding_protein_3_isoform_X2_[Microplitis_demolitor	7.29413	7.23052	7.23916	7.16999	7.44721	8.49467
	GSCOCG00004592001-RA	NA	NA	uncharacterized_protein_LOC103576905_isoform_X1_[Microplitis_demolitor]	7.80952	7.74664	7.5962	7.16993	6.81936	0.749235
	GSCOCG00006515001-RA	NA	NA	autophagy-related_protein_2_homolog_B_[Microplitis_demolitor	7.17524	7.28984	7.27338	7.16969	6.59976	7.34632
	GSCOCG00003398001-RA	ribosome	NA	40s_ribosomal_protein_s16	7.52596	7.44826	7.42402	7.16908	7.94077	9.7471
	GSCOCG00006142001-RA	NA	NA	ribosomal_RNA_processing_protein_1_homolog_[Microplitis_demolitor]	6.80198	6.87747	6.94365	7.16698	7.56244	5.26934
	GSCOCG00002355001-RA	NA	NA	lachesin_isoform_x1	7.69192	7.46824	7.35729	7.16632	6.86038	4.59613
	GSCOCG00003726001-RA	NA	NA	26s_protease_regulatory_subunit_4	6.68354	7.01353	7.08196	7.16469	8.10043	2.69145
	GSCOCG00001770001-RA	cytC	NA	cytochrome_c_oxidase_subunit_mitochondrial	7.07575	7.07994	7.06316	7.16442	7.82706	8.01364
	GSCOCG00006258001-RA	NA	NA	atp_synthase_subunit_mitochondrial	7.4699	7.29026	7.21823	7.16331	7.53326	7.94889
	GSCOCG00005263001-RA	NA	NA	NA	4.53735	6.14837	6.39546	7.16246	8.012	0
	GSCOCG00002768001-RA	NA	NA	protein_lunapark-b_isoform_x1	6.04901	6.48651	6.50178	7.16157	7.4539	6.40875
	GSCOCG00008864001-RA	NA	NA	myotubularin-related_protein_3_isoform_x1	6.58737	6.95375	6.97658	7.16083	7.10337	7.93598
	GSCOCT00008385001.2-RA	nudiviral gene	packaging	p33_1	1.40163	5.15267	5.67983	7.15808	6.3624	0.0794813
	GSCOCG00009165001-RA	NA	NA	uncharacterized_protein_LOC103577829_[Microplitis_demolitor]	6.63858	6.75392	6.78406	7.15707	6.95745	5.95352
	GSCOCG00000530001-RA	NA	NA	mediator_of_RNA_polymerase_II_transcription_subunit_26_isoform_X1_[Microplitis_demolitor]	6.65033	6.78336	6.77116	7.15672	7.26386	6.51701
	GSCOCG00005335001-RA	NA	NA	zinc_finger_MYM-type_protein_3_[Microplitis_demolitor]	7.20525	7.18178	7.15459	7.15589	6.90583	5.81848
	GSCOCT00004571001.2-RA	ABC_transporters	ABC_transporters	ATP-binding_cassette_transporter_subfamily_F_member1	7.03243	7.0858	7.05092	7.15564	7.52866	6.81191
	GSCOCG00007738001-RA	NA	NA	surp_and_g-patch_domain-containing_protein_1	6.62247	6.92235	7.02226	7.15539	6.11918	6.46737
	GSCOCG00000822001-RA	NA	NA	choline-phosphate_cytidylyltransferase_a-like	6.46767	7.33228	7.4244	7.15509	6.98817	6.90686
	GSCOCG00000893001-RA	NA	NA	proteasome_subunit_alpha_type-3	7.51003	7.2891	7.30458	7.15376	7.38273	7.88524
	GSCOCG00010420001-RA	NA	NA	cgmp-dependent_protein_isozyme_2_forms_cd5_t2_isoform_x3	5.92267	6.50654	6.63249	7.15349	6.81071	8.10334
	GSCOCG00006900001-RA	NA	NA	geminin_[Microplitis_demolitor]	6.46091	6.45668	6.61313	7.15306	7.57921	1.7117
	GSCOCG00008915001-RA	NA	NA	sphingomyelin_phosphodiesterase_4	6.51393	6.77156	6.83536	7.15236	7.27782	5.08537
	GSCOCG00005551001-RA	NA	NA	chitobiosyldiphosphodolichol_beta-mannosyltransferase	4.36517	5.63011	6.06289	7.15116	7.23556	6.79455
	GSCOCG00001225001-RA	NA	NA	uncharacterized_protein_LOC103571063_[Microplitis_demolitor]	7.29475	7.43088	7.373	7.15099	6.31946	7.79619
	GSCOCG00002860001-RA	NA	NA	UBX_domain-containing_protein_4_isoform_X1_[Microplitis_demolitor]	7.13409	6.97306	7.04821	7.15062	6.71496	8.9079
	GSCOCG00009503001-RA	NA	NA	poly-specific_ribonuclease_parn-like	7.24019	7.1591	7.13048	7.14969	7.61697	5.22424
	GSCOCG00008886001-RA	NA	NA	nuclear_pore_complex_protein_nup155_isoform_x1	7.08302	7.08316	7.13287	7.14904	7.05388	5.07921
	GSCOCG00008661001-RA	NA	NA	erythroid_differentiation-related_factor_1_[Microplitis_demolitor]	7.42194	7.39297	7.43587	7.14779	6.46334	6.32278
	GSCOCG00004801001-RA	NA	NA	thioredoxin-like_protein_1	6.95985	6.74039	6.76709	7.1471	6.91729	7.6664
	GSCOCG00002340001-RA	NA	NA	uncharacterized_protein_LOC103577943_[Microplitis_demolitor	7.05768	7.50002	7.56856	7.14646	6.58405	8.87448
	GSCOCG00008105001-RA	NA	NA	heat_shock_protein_75_mitochondrial	7.34858	7.22752	7.22778	7.14547	7.50709	6.63694
	GSCOCG00003313001-RA	NA	NA	atp_synthase_subunit_mitochondrial	7.16009	7.01473	6.96781	7.14464	7.0989	7.25886
	GSCOCG00008461001-RA	NA	NA	CD2_antigen_cytoplasmic_tail-binding_protein_2_homolog_[Microplitis_demolitor	6.84369	6.71096	6.78277	7.14451	7.05345	6.24736
	GSCOCG00008019001-RA	NA	NA	uncharacterized_protein_LOC103573641_[Microplitis_demolitor	6.51262	6.54675	6.64652	7.14386	7.06196	5.75633
	GSCOCG00008196001-RA	NA	NA	pumilio_homolog_2_isoform_x1	7.05412	7.4142	7.35251	7.14371	6.86473	5.42967
	GSCOCG00002637001-RA	NA	NA	nuclear_pore_complex_protein_Nup133_[Microplitis_demolitor	7.19351	7.19172	7.2494	7.14308	7.00194	4.8755
	GSCOCG00010382001-RA	NA	NA	muscle-specific_protein_20_[Microplitis_demolitor]	4.51965	6.35439	6.56304	7.14262	7.24069	8.43596
	GSCOCG00005967001-RA	NA	NA	probable_glutamine--trna_ligase	7.34819	7.42557	7.4449	7.14163	7.01971	5.95747
	GSCOCG00003408001-RA	NA	NA	uncharacterized_protein_LOC103569795_[Microplitis_demolitor]	7.09049	7.20008	7.21401	7.14111	6.37574	7.42718
	GSCOCG00007633001-RA	NA	NA	arf-GAP_domain_and_FG_repeat-containing_protein_1_[Microplitis_demolitor]	7.24374	6.79879	6.72389	7.13848	6.83243	4.49775
	GSCOCG00003270001-RA	NA	NA	protein_bark_beetle	7.47927	7.32104	7.26766	7.13761	6.62078	6.19102
	GSCOCG00011268001-RA	NA	NA	transcription_initiation_factor_tfiid_subunit_2	6.45487	6.69489	6.78846	7.13741	7.22598	5.74231
	GSCOCG00011055001-RA	NA	NA	uncharacterized_protein_loc103573625	7.43062	7.38782	7.43897	7.13739	7.66832	7.36653
	GSCOCG00006499001-RA	NA	NA	cytoplasmic_dynein_1_intermediate_chain_isoform_X1_[Microplitis_demolitor]	7.42916	7.17115	7.16259	7.13725	6.88859	8.08754
	GSCOCG00002087001-RA	NA	NA	dolichyl-diphosphooligosaccharide--protein_glycosyltransferase_48_kda_subunit	7.44426	7.51506	7.52899	7.13638	7.62192	9.4069
	GSCOCG00000360001-RA	NA	NA	uncharacterized_protein_LOC103577350_[Microplitis_demolitor]	4.78805	7.10983	7.28609	7.13431	6.57799	0
	GSCOCG00008717001-RA	NA	NA	UPF0430_protein_CG31712_[Microplitis_demolitor]	7.68762	7.39157	7.32968	7.1336	6.99979	8.48126
	GSCOCG00005232001-RA	NA	NA	uncharacterized_protein_DDB_G0287625_isoform_X1_[Microplitis_demolitor]	7.94105	7.71029	7.65762	7.13347	5.70325	5.07516
	GSCOCG00007616001-RA	NA	NA	probable_ras_gtpase-activating_protein_isoform_x1	7.23318	7.38703	7.3191	7.13326	6.68315	6.33119
	GSCOCG00004637001-RA	NA	NA	aspartate_mitochondrial	7.10989	7.19667	7.17961	7.13313	6.78186	7.96986
	GSCOCG00005840001-RA	NA	NA	inorganic_pyrophosphatase	7.33519	7.20296	7.24074	7.13191	7.50931	7.5064
	GSCOCG00003222001-RA	NA	NA	septin-1	6.92783	6.79424	6.9197	7.13159	7.64013	4.62638
	GSCOCG00001027001-RA	NA	NA	ESF1_homolog_[Microplitis_demolitor]	6.61221	6.60553	6.72033	7.13094	6.66544	4.99128
	GSCOCG00001268001-RA	NA	NA	proteasome_subunit_beta_type-2-like	7.59432	7.45301	7.51434	7.12919	7.77344	7.70046
	GSCOCG00001491001-RA	NA	NA	glycerol-3-phosphate_acyltransferase_mitochondrial_isoform_x1	7.17705	6.97209	6.98088	7.12908	6.87069	7.63613
	GSCOCG00001281001-RA	NA	NA	pre-mRNA-splicing_factor_38B_isoform_X1_[Microplitis_demolitor]	6.87813	6.77629	6.76829	7.12799	7.03624	6.6733
	GSCOCT00000569001.2-RA	Imm_gene	receptors	multiple_epidermal_growth_factor-like_domains_protein_10_isoform	7.71303	7.63445	7.56596	7.12356	6.87873	5.27616
	GSCOCG00003389001-RA	NA	NA	cyclin-dependent-like_kinase_5	6.82827	6.73878	6.73842	7.12336	6.77129	6.15883
	GSCOCG00012443001-RA	aminopep	NA	aminopeptidase_n_isoform_x2	5.82248	7.7934	8.00231	7.12113	6.50955	7.54602
	GSCOCG00004020001-RA	NA	NA	protein_PFC0760c_[Microplitis_demolitor]	6.33819	6.48796	6.60118	7.1207	7.20156	5.25001
	GSCOCG00004425001-RA	NA	NA	trans-golgi_network_integral_membrane_protein_2	7.24719	7.05211	7.14988	7.11998	7.20395	6.6725
	GSCOCG00006600001-RA	NA	NA	proteasome_subunit_beta_type-7	7.4116	7.39667	7.43181	7.11957	7.55261	7.47974
	GSCOCG00000528001-RA	NA	NA	nuclear_receptor_coactivator_5-like_isoform_X1_[Fopius_arisanus	7.28068	7.13656	7.17873	7.1183	6.97315	6.5644
	GSCOCG00010398001-RA	NA	NA	septin-2_isoform_x2	7.41283	7.11994	7.10679	7.11827	7.54947	6.99667
	GSCOCG00013264001-RA	NA	NA	epidermal_growth_factor_receptor_kinase_substrate_8-like_protein_2_isoform_X1_[Microplitis_demolitor]	7.25315	7.00228	7.02844	7.11369	6.79271	7.87352
	GSCOCG00008641001-RA	NA	NA	troponin_t	7.52341	7.31504	7.48585	7.11282	6.03012	8.38682
	GSCOCG00009533001-RA	NA	NA	transcription_initiation_factor_tfiid_subunit_5	6.64522	6.75799	6.83744	7.11266	7.15702	5.93528
	GSCOCG00001827001-RA	NA	NA	mrna-capping_enzyme	7.14079	7.01075	7.04881	7.11013	7.40201	6.9338
	GSCOCG00013679001-RA	NA	NA	bloom_syndrome_protein_homolog_isoform_x1	6.94371	6.88404	6.93154	7.11012	6.83525	5.57639
	GSCOCG00010117001-RA	NA	NA	MLX-interacting_protein_[Microplitis_demolitor]	7.15343	7.10404	7.02544	7.10762	6.55654	7.72386
	GSCOCG00001229001-RA	NA	NA	probable_histone-lysine_n-methyltransferase_cg1716	6.83896	6.9913	7.06715	7.10761	6.70271	6.51153
	GSCOCG00006860001-RA	NA	NA	formin-like_protein_cg32138_isoform_x1	6.3214	6.63163	6.79947	7.10704	6.98276	8.14417
	GSCOCG00002251001-RA	NA	NA	citron_rho-interacting_kinase-like	7.04549	7.14798	7.17478	7.10703	7.09959	4.79008
	GSCOCG00006429001-RA	NA	NA	venom_serine_carboxypeptidase	7.27803	7.27865	7.27427	7.10658	6.96976	7.99197
	GSCOCG00005242001-RA	NA	NA	protein_KRI1_homolog_[Microplitis_demolitor]	6.8298	6.66548	6.76995	7.10631	6.92521	6.7333
	GSCOCG00006365001-RA	NA	NA	mitogen-activated_protein_kinase_kinase_kinase_9	7.02993	7.16032	7.06457	7.1051	6.76213	8.65034
	GSCOCG00002540001-RA	NA	NA	vacuolar_protein_sorting-associated_protein_4b	6.74771	6.90556	6.9495	7.10418	7.30048	7.44945
	GSCOCG00004652001-RA	NA	NA	uncharacterized_protein_LOC103577059_[Microplitis_demolitor]	6.77616	6.84909	6.76878	7.10296	7.12805	5.84492
	GSCOCG00012121001-RA	NA	NA	e3_ubiquitin-protein_ligase_hakai	6.77043	6.58849	6.64389	7.10272	6.60357	6.16043
	GSCOCG00005112001-RA	NA	NA	hsp90_co-chaperone_cdc37	6.94463	6.75728	6.88846	7.1021	7.09758	6.17774
	GSCOCG00002441001-RA	NA	NA	transcription_initiation_factor_TFIID_subunit_4_[Microplitis_demolitor]	6.23234	6.33639	6.38827	7.10167	6.84147	5.71008
	GSCOCG00011154001-RA	NA	NA	uncharacterized_protein_LOC103580284_isoform_X3_[Microplitis_demolitor]	6.33169	6.54671	6.70358	7.10098	5.92145	7.54668
	GSCOCG00005287001-RA	NA	NA	uncharacterized_protein_LOC103576806_[Microplitis_demolitor]	6.17175	7.52687	7.65705	7.10044	6.36917	0
	GSCOCG00002155001-RA	NA	NA	dihydrolipoyl_mitochondrial	7.34148	7.25133	7.28653	7.1004	7.68193	8.33255
	GSCOCG00002194001-RA	NA	NA	u1_small_nuclear_ribonucleoprotein_70_kda	7.51112	7.33473	7.34098	7.09787	6.59554	7.81482
	GSCOCG00006362001-RA	NA	NA	probable_39S_ribosomal_protein_L492C_mitochondrial_[Microplitis_demolitor]	7.0493	6.86294	6.8555	7.0978	6.91479	6.18614
	GSCOCG00005354001-RA	NA	NA	plexin-a4	7.15322	7.28626	7.2405	7.09747	6.36598	6.25804
	GSCOCG00009011001-RA	NA	NA	ubiquitin_carboxyl-terminal_hydrolase_3-like	6.23053	6.59707	6.66327	7.09733	7.60967	5.64211
	GSCOCG00009512001-RA	NA	NA	protein_fam151b_isoform_x1	6.85491	6.6131	6.77462	7.09658	7.00401	12.3478
	GSCOCG00011887001-RA	NA	NA	collagen_alpha-1(III)_chain_isoform_X1_[Microplitis_demolitor	7.42073	7.13132	7.15314	7.09479	6.8505	5.56154
	GSCOCG00011723001-RA	NA	NA	golgin_subfamily_A_member_2-like_isoform_X1_[Microplitis_demolitor]	6.76742	6.82827	6.84865	7.09372	7.0796	8.30247
	GSCOCG00001432001-RA	NA	NA	rabankyrin-5	7.23462	7.04406	7.11185	7.09252	6.72694	6.95936
	GSCOCG00011741001-RA	NA	NA	minor_histocompatibility_antigen_h13	7.37604	7.32103	7.3504	7.09022	7.29644	10.6938
	GSCOCG00006832001-RA	NA	NA	rna-binding_protein_45	6.95931	6.97211	7.01328	7.08935	7.5034	6.81427
	GSCOCG00002266001-RA	NA	NA	ankyrin_repeat_domain-containing_protein_50_isoform_X1_[Microplitis_demolitor]	7.4264	7.35524	7.30698	7.08825	6.1818	7.06638
	GSCOCG00004032001-RA	NA	NA	nucleolar_gtp-binding_protein_1	7.43706	7.48118	7.44016	7.08794	7.14904	6.62116
	GSCOCG00009827001-RA	NA	NA	nuclear_hormone_receptor_e75_isoform_x1	7.45429	6.84889	6.967	7.08774	6.13029	7.51981
	GSCOCG00009302001-RA	NA	NA	bromodomain_adjacent_to_zinc_finger_domain_protein_2B_isoform_X1_[Microplitis_demolitor	7.29148	7.42237	7.47797	7.08668	6.12763	6.14253
	GSCOCG00000862001-RA	zn_finger	NA	zinc_finger_ccch_domain-containing_protein_13-like	6.40685	6.61183	6.71768	7.08499	7.02388	6.80785
	GSCOCG00012891001-RA	NA	NA	lim_and_sh3_domain_protein_lasp_isoform_x1	6.21779	6.35802	6.47507	7.08341	7.12129	6.22744
	GSCOCG00005832001-RA	NA	NA	glutamine--fructose-6-phosphate_aminotransferase_[isomerizing	7.93195	7.20367	7.11382	7.08103	7.30855	10.1046
	GSCOCG00001616001-RA	NA	NA	n-terminal_kinase-like_protein	6.29567	6.67351	6.91896	7.0795	6.90779	8.98791
	GSCOCG00007832001-RA	NA	NA	protein_deltex	6.90977	6.72855	6.67883	7.07888	7.5803	5.40798
	GSCOCG00001591001-RA	NA	NA	rna-binding_protein_nova-1_isoform_x1	6.55601	7.05257	6.96247	7.0784	6.67161	7.30948
	GSCOCG00012301001-RA	NA	NA	dna_polymerase_delta_catalytic_subunit	7.09242	7.25971	7.2866	7.07712	6.97406	5.0374
	GSCOCG00001385001-RA	NA	NA	pseudouridylate_synthase_7_homolog	7.51319	7.30092	7.24142	7.07557	6.91716	5.32167
	GSCOCG00008466001-RA	NA	NA	zinc_finger_CCCH_domain-containing_protein_18_[Microplitis_demolitor]	7.42774	7.40187	7.37934	7.07457	6.17318	6.99633
	GSCOCG00004650001-RA	NA	NA	phosphorylated_CTD-interacting_factor_1_[Microplitis_demolitor]	6.62878	6.8063	6.90491	7.07351	6.4647	5.79686
	GSCOCG00010111001-RA	NA	NA	myosin-ib_isoform_x1	6.16269	6.64906	6.75739	7.07346	6.42305	9.93686
	GSCOCG00001771001-RA	NA	NA	protein_kinase_c-binding_protein_1	6.3365	6.45439	6.58355	7.07088	7.11104	5.59157
	GSCOCG00010549001-RA	NA	NA	TBC1_domain_family_member_15_[Microplitis_demolitor]	6.66063	6.83236	6.82422	7.06958	7.30645	7.28426
	GSCOCG00000288001-RA	NA	NA	WD_repeat-containing_protein_43_isoform_X1_[Microplitis_demolitor]	6.80577	6.85002	6.88882	7.06933	7.36906	5.7058
	GSCOCG00007349001-RA	NA	NA	nucleoporin-like_protein_2_[Microplitis_demolitor]	6.36952	6.48143	6.61958	7.06815	6.64997	5.75736
	GSCOCG00005552001-RA	NA	NA	ATPase_family_AAA_domain-containing_protein_5_[Microplitis_demolitor]	6.07643	6.2403	6.32663	7.06752	7.33884	2.98197
	GSCOCG00004160001-RA	NA	NA	lethal(3)malignant_brain_tumor-like_protein_3_[Microplitis_demolitor]	6.95377	7.00777	7.00358	7.06733	6.83484	6.11751
	GSCOCG00005336001-RA	NA	NA	synapse-associated_protein_of_47_kDa_isoform_X1_[Microplitis_demolitor]	7.1365	7.17413	7.21057	7.06716	6.84305	7.93797
	GSCOCG00006816001-RA	NA	NA	cyclin-G1_[Microplitis_demolitor	7.07493	7.01354	7.04324	7.06646	7.43052	6.09044
	GSCOCG00002447001-RA	NA	NA	mucin-3A-like_[Microplitis_demolitor]	5.93901	6.36578	6.45181	7.06587	7.06144	4.84683
	GSCOCG00011162001-RA	NA	NA	protein_sprouty_[Microplitis_demolitor	7.21871	7.19249	7.08871	7.06479	6.10941	3.9068
	GSCOCG00009375001-RA	NA	NA	ras_gtpase-activating-like_protein_iqgap1	6.58681	6.85017	6.8312	7.06291	7.30107	2.09882
	GSCOCG00011462001-RA	NA	NA	26s_proteasome_non-atpase_regulatory_subunit_4	7.49202	7.6043	7.64575	7.06278	8.2425	8.33826
	GSCOCG00006251001-RA	NA	NA	serine_threonine-protein_kinase_plk1-like	7.0419	7.1177	7.0685	7.06174	6.55026	6.16795
	GSCOCG00005890001-RA	NA	NA	slit-robo_rho_gtpase-activating_protein_1-like_isoform_x1	6.17593	6.50405	6.69573	7.06066	6.68431	6.54527
	GSCOCG00006612001-RA	NA	NA	zinc_finger_CCCH_domain-containing_protein_14_[Microplitis_demolitor]	6.39701	6.60036	6.74172	7.05849	6.74386	5.32594
	GSCOCG00007840001-RA	NA	NA	Kelch_domain-containing_protein_10_[Atta_colombica]	7.35304	7.21741	7.15414	7.05704	6.97847	5.66462
	GSCOCG00005660001-RA	NA	NA	transport_and_Golgi_organization_protein_1_isoform_X3_[Microplitis_demolitor]	6.75723	6.83289	6.87811	7.05656	6.75745	8.62532
	GSCOCG00008397001-RA	NA	NA	WD_repeat-containing_protein_61_[Microplitis_demolitor]	7.14215	6.99843	7.01589	7.05605	7.11031	5.93966
	GSCOCG00008443001-RA	NA	NA	sorting_nexin-2	7.10233	7.20471	7.20645	7.05574	7.40411	7.07588
	GSCOCG00009932001-RA	NA	NA	guanine_nucleotide-binding_protein-like_3_homolog_[Microplitis_demolitor]	7.08558	6.97925	6.96334	7.05475	7.7742	7.06303
	GSCOCG00002322001-RA	NA	NA	polypyrimidine_tract-binding_protein_1_isoform_x1	7.2284	7.31301	7.25023	7.05434	7.05789	6.73066
	GSCOCG00000860001-RA	NA	NA	protein_abnormal_spindle	6.38927	6.5743	6.58814	7.05423	7.25683	4.39662
	GSCOCG00013660001-RA	NA	NA	cysteine--trna_cytoplasmic	7.01162	7.15553	7.1716	7.0535	7.20739	7.17167
	GSCOCG00005085001-RA	NA	NA	caskin-2_isoform_X3_[Microplitis_demolitor]	7.25069	7.41029	7.3875	7.05348	6.64611	7.33533
	GSCOCG00009972001-RA	NA	NA	acyl_carrier_mitochondrial	7.23306	6.94162	6.94581	7.05295	7.12136	6.86819
	GSCOCG00011684001-RA	NA	NA	nucleobindin-2_[Microplitis_demolitor]	6.86247	6.62302	6.72043	7.05153	6.00515	6.66359
	GSCOCG00004841001-RA	NA	NA	myotubularin-related_protein_13	6.82482	7.12012	7.1061	7.0494	7.01269	7.10844
	GSCOCG00004683001-RA	NA	NA	bone_morphogenetic_protein_receptor_type-1b	6.7497	7.02779	7.0103	7.04808	7.65236	6.81282
	GSCOCG00000821001-RA	NA	NA	protein_ECT2_isoform_X2_[Apis_florea]	5.98943	6.51378	6.54133	7.04771	7.25341	6.17769
	GSCOCG00002673001-RA	NA	NA	uncharacterized_protein_LOC103575191_[Microplitis_demolitor]	6.50604	6.63944	6.72145	7.04683	6.79211	5.63653
	GSCOCT00003738001.2-RA	Imm_gene	toll	Tollreceptor_3_Tollpathway	5.96192	6.2379	6.24308	7.04675	7.56096	4.19191
	GSCOCG00009522001-RA	NA	NA	uncharacterized_protein_LOC103579089_[Microplitis_demolitor]	0.141559	1.31517	0.344308	7.04667	6.9139	0
	GSCOCG00003219001-RA	NA	NA	tumor_susceptibility_gene_101_protein	7.22342	6.96024	6.90824	7.0465	6.84992	7.49125
	GSCOCG00008916001-RA	mitoch_rib	NA	28s_ribosomal_protein_mitochondrial	6.61673	6.87885	6.8964	7.04636	7.76872	5.48041
	GSCOCG00010371001-RA	NA	NA	trifunctional_enzyme_subunit_mitochondrial	7.44632	7.24172	7.24948	7.04515	7.26297	7.30503
	GSCOCG00000387001-RA	NA	NA	bifunctional_purine_biosynthesis_protein_purh	7.04181	6.93598	6.95021	7.04491	7.30857	5.16105
	GSCOCG00011463001-RA	NA	NA	E3_ubiquitin-protein_ligase_UBR3_[Athalia_rosae	7.19439	7.29797	7.25951	7.04331	7.11312	7.84258
	GSCOCG00005339001-RA	NA	NA	rab11_family-interacting_protein_2_[Microplitis_demolitor]	6.32308	6.38521	6.51821	7.0432	7.01412	7.0905
	GSCOCG00007224001-RA	NA	NA	disks_large-associated_protein_5_isoform_X2_[Microplitis_demolitor]	6.53618	6.44971	6.50986	7.04056	6.94071	4.76049
	GSCOCG00005656001-RA	NA	NA	chromatin_assembly_factor_1_subunit_A_[Microplitis_demolitor]	5.99863	6.19391	6.35265	7.04054	7.21616	2.19275
	GSCOCG00001912001-RA	NA	NA	endoplasmic_reticulum_resident_protein_44_isoform_x1	6.59986	6.72102	6.88334	7.03995	6.72307	10.3407
	GSCOCG00013636001-RA	NA	NA	uncharacterized_protein_LOC103570331_[Microplitis_demolitor]	6.46502	6.63447	6.71571	7.03956	7.26978	4.2809
	GSCOCG00007139001-RA	NA	NA	proteasome_subunit_beta_type-4	7.65763	7.646	7.67401	7.03928	8.02911	7.73805
	GSCOCT00011981001.2-RA	nudiviral gene	infectivity	HzNVorf64_b	3.96407	7.05878	7.35159	7.03739	6.22988	0
	GSCOCG00002338001-RA	NA	NA	troponin_I_isoform_X1_[Microplitis_demolitor]	7.87547	7.32021	7.36885	7.03643	6.74192	7.16411
	GSCOCG00004153001-RA	NA	NA	wd_repeat-containing_protein_36	6.62022	6.65698	6.68824	7.03545	7.10274	5.32689
	GSCOCG00002387001-RA	NA	NA	protein_Shroom_[Orussus_abietinus]	6.90658	7.21288	7.29717	7.03532	5.85777	8.13338
	GSCOCG00007328001-RA	NA	NA	ctp_synthase	6.30652	6.60117	6.70858	7.03445	7.10128	4.44969
	GSCOCG00006295001-RA	NA	NA	rna_exonuclease_1_homolog	6.74021	6.80572	6.81992	7.03386	7.13838	6.8857
	GSCOCG00003880001-RA	NA	NA	dmX-like_protein_2_isoform_X4_[Microplitis_demolitor]	6.8127	7.34129	7.1897	7.03324	6.41337	9.67261
	GSCOCT00011983001.2-RA	nudiviral gene	infectivity	HzNVorf64_d	3.97169	7.06166	7.32779	7.03134	6.2337	0
	GSCOCG00013051001-RA	NA	NA	probable_cation-transporting_atpase_13a3_isoform_x1	6.40304	6.76444	6.81829	7.03016	6.65533	7.30949
	GSCOCG00001321001-RA	NA	NA	chromosome-associated_kinesin_kif4_isoform_x2	6.95685	6.70077	6.69253	7.02996	7.39042	2.26141
	GSCOCG00010608001-RA	NA	NA	5'-3'_exoribonuclease_1_isoform_X1_[Microplitis_demolitor]	6.8736	6.82335	6.83599	7.02855	6.20415	6.6866
	GSCOCG00000027001-RA	NA	NA	sequestosome-1_[Microplitis_demolitor]	7.26436	7.2851	7.30951	7.02771	7.19708	8.74938
	GSCOCG00005487001-RA	NA	NA	serine_arginine-rich_splicing_factor_2	7.14376	7.17215	7.13686	7.02684	7.0695	7.08998
	GSCOCG00000096001-RA	NA	NA	ubiquitin-conjugating_enzyme_e2_r2	6.44123	6.64173	6.67199	7.02563	7.54262	8.20779
	GSCOCG00007802001-RA	NA	NA	ribonuclease_H1_[Microplitis_demolitor	6.68285	7.07804	7.17307	7.02508	7.77067	6.38573
	GSCOCG00003554001-RA	NA	NA	flap_endonuclease_GEN_[Microplitis_demolitor]	6.73827	6.91365	6.91584	7.02476	6.86898	5.92315
	GSCOCG00001055001-RA	NA	NA	nuclear_factor_related_to_kappa-B-binding_protein_[Microplitis_demolitor]	6.80435	6.89476	6.90711	7.02452	6.60287	7.02499
	GSCOCG00000738001-RA	NA	NA	tom1-like_protein_2_isoform_x1	6.82171	6.91112	6.86051	7.02441	6.66333	9.67769
	GSCOCG00008121001-RA	NA	NA	cytosolic_carboxypeptidase-like_protein_5_isoform_X1_[Microplitis_demolitor]	6.67527	6.73591	6.80853	7.0242	7.07648	6.59903
	GSCOCG00002581001-RA	NA	NA	box_a-binding_factor_isoform_x2	7.01256	6.71066	6.80931	7.02288	6.42759	9.11434
	GSCOCG00000950001-RA	NA	NA	tether_containing_UBX_domain_for_GLUT4_isoform_X1_[Microplitis_demolitor	6.37837	6.94905	7.02141	7.02224	7.20542	6.90401
	GSCOCG00004508001-RA	NA	NA	innexin_inx1	8.4344	8.22084	8.20365	7.02186	6.49149	5.78027
	GSCOCT00001125001.2-RA	Imm_gene	imd_jnk	transcription_factor_AP-1	7.39842	7.46355	7.55243	7.0198	6.60185	9.09346
	GSCOCG00004913001-RA	NA	NA	transmembrane_9_superfamily_member_4	7.16604	7.18588	7.14831	7.0195	7.4007	8.37024
	GSCOCG00007917001-RA	NA	NA	DNA-directed_RNA_polymerase_III_subunit_RPC5_[Microplitis_demolitor]	6.5142	6.66895	6.70616	7.01878	7.40588	6.4614
	GSCOCG00011361001-RA	NA	NA	piezo-type_mechanosensitive_ion_channel_component_partial	7.40874	7.20114	7.17241	7.0182	6.48233	9.88566
	GSCOCG00004888001-RA	NA	NA	uncharacterized_protein_LOC103580771_isoform_X1_[Microplitis_demolitor	6.37841	6.5583	6.54742	7.01764	7.01674	8.77799
	GSCOCG00003561001-RA	NA	NA	probable_serine/threonine-protein_kinase_ndrD_isoform_X1_[Microplitis_demolitor	6.70718	6.69698	6.8268	7.0167	6.71752	5.82414
	GSCOCT00011980001.2-RA	nudiviral gene	infectivity	HzNVorf64_a	3.94377	7.04335	7.37238	7.0156	6.15853	0
	GSCOCG00004794001-RA	NA	NA	atp-dependent_zinc_metalloprotease_yme1_homolog	7.07879	7.14312	7.096	7.01547	6.8944	7.32811
	GSCOCG00003144001-RA	NA	NA	fatty_acyl-reductase_cg5065	6.51284	6.63247	6.56279	7.01415	6.49936	1.53753
	GSCOCG00002454001-RA	NA	NA	uncharacterized_protein_LOC103577350_[Microplitis_demolitor]	5.10447	7.09569	7.2065	7.0133	5.71255	0.174238
	GSCOCG00009453001-RA	NA	NA	rho_GTPase-activating_protein_100F_isoform_X2_[Microplitis_demolitor]	7.00313	7.21189	7.18319	7.01312	5.52258	6.7394
	GSCOCG00011113001-RA	NA	NA	polycomb_protein_Sfmbt_isoform_X1_[Microplitis_demolitor]	7.04102	7.04767	7.04246	7.01102	7.32324	7.44479
	GSCOCG00010729001-RA	NA	NA	hypothetical_protein_WN48_08471_[Eufriesea_mexicana]	7.02312	6.96177	6.96903	7.00996	6.00834	6.77775
	GSCOCG00010726001-RA	NA	NA	kinesin_light_chain_isoform_x4	7.30747	7.0473	7.02074	7.00972	7.29253	7.5699
	GSCOCG00004851001-RA	NA	NA	tyrosine-protein_kinase_PR2_isoform_X1_[Eufriesea_mexicana]	6.81325	6.91569	6.84766	7.00821	6.51288	5.32294
	GSCOCG00002118001-RA	NA	NA	uncharacterized_protein_loc106786817_isoform_x1	6.17908	6.32119	6.49745	7.00805	6.56973	6.01046
	GSCOCG00004446001-RA	NA	NA	protein_lin-54_homolog_[Microplitis_demolitor	6.53343	6.71226	6.81867	7.00775	6.97487	5.37581
	GSCOCT00013309001.2-RA	Vir_gene	ep_family	ep1_1_1_3	1.30531	3.75788	4.3792	7.00755	7.83374	0
	GSCOCG00009168001-RA	NA	NA	sodium_potassium-transporting_atpase_subunit_beta-2-like	5.66044	6.29985	6.52683	7.00722	7.32314	9.86925
	GSCOCG00003185001-RA	NA	NA	integrator_complex_subunit_1_[Microplitis_demolitor]	6.92924	7.48012	7.38467	7.00611	6.64644	7.30415
	GSCOCG00004680001-RA	NA	NA	RNA-binding_protein_lark_isoform_X1_[Microplitis_demolitor]	7.31634	7.37403	7.37426	7.00557	6.73201	7.47102
	GSCOCG00003043001-RA	NA	NA	protein_mahjong	6.63122	6.86878	6.95747	7.00486	6.42266	3.83965
	GSCOCG00001967001-RA	NA	NA	mediator_of_RNA_polymerase_II_transcription_subunit_30_[Microplitis_demolitor]	6.99378	6.72039	6.8225	7.00482	7.03689	5.35795
	GSCOCG00005893001-RA	NA	NA	protein_phosphatase_1_regulatory_subunit_15a	5.98663	6.71232	6.87295	7.0045	7.00297	6.38536
	GSCOCG00003725001-RA	NA	NA	nucleolar_protein_14_homolog_[Dufourea_novaeangliae	6.45461	6.59929	6.61227	7.00396	7.35851	5.82666
	GSCOCT00011982001.2-RA	nudiviral gene	infectivity	HzNVorf64_c	4.01261	7.07077	7.33342	7.00387	6.23548	0
	GSCOCG00004611001-RA	NA	NA	myosin-viia	7.2395	7.25145	7.20118	7.00378	6.62987	5.56359
	GSCOCG00000428001-RA	NA	NA	guanylate_cyclase_32e-like_isoform_x1	6.08256	6.56176	6.60974	7.00291	7.27526	8.40804
	GSCOCG00010141001-RA	NA	NA	mucin-5AC_isoform_X1_[Microplitis_demolitor	6.77564	6.88637	6.84613	7.00212	5.76439	7.47059
	GSCOCG00009295001-RA	NA	NA	exonuclease_mut-7_homolog_isoform_X1_[Microplitis_demolitor]	6.02114	6.73683	6.77823	7.00099	7.7847	5.62669
	GSCOCG00000481001-RA	NA	NA	DNA-directed_primase/polymerase_protein-like_isoform_X1_[Microplitis_demolitor]	5.75845	6.92088	7.14415	7.00032	6.39506	1.85659
	GSCOCG00013303001-RA	NA	NA	atp_synthase_subunit_mitochondrial	7.51883	7.59321	7.5949	7.00029	8.12141	8.38015
	GSCOCG00004619001-RA	NA	NA	ras-related_protein_rab-5c	7.12143	6.87638	6.8634	7.00026	7.08149	8.33584
	GSCOCT00014046001.2-RA	nudiviral gene	infectivity	odve66_10	2.01376	6.09588	6.52844	7.00014	6.42279	0.0604479
	GSCOCG00007624001-RA	NA	NA	eukaryotic_initiation_factor_4a-i	7.39	7.38356	7.31244	6.99955	7.51643	5.71391
	GSCOCG00001952001-RA	NA	NA	palmitoyltransferase_zdhhc5	6.53277	6.80623	6.85898	6.99818	6.65434	6.07346
	GSCOCG00001788001-RA	NA	NA	homeobox_protein_2_isoform_X1_[Microplitis_demolitor]	6.47357	7.09369	7.1863	6.99803	6.30052	6.76987
	GSCOCG00005690001-RA	NA	NA	gram_domain-containing_protein_1b-like_isoform_x1	7.10827	7.11999	7.04517	6.99735	7.07188	7.69188
	GSCOCG00001914001-RA	NA	NA	thioredoxin_domain-containing_protein_5	7.30376	7.32221	7.32694	6.99662	7.18981	7.71539
	GSCOCG00009170001-RA	NA	NA	TBC1_domain_family_member_24_isoform_X4_[Microplitis_demolitor]	6.59776	6.66041	6.66338	6.99603	6.80484	5.72923
	GSCOCG00007816001-RA	NA	NA	mob_kinase_activator-like_4	6.5242	6.60117	6.70553	6.99553	7.27346	6.47797
	GSCOCG00006684001-RA	NA	NA	f-box_only_protein_11	7.17105	7.21549	7.10867	6.99537	6.68053	7.74238
	GSCOCG00002401001-RA	NA	NA	uncharacterized_protein_LOC103573685_isoform_X1_[Microplitis_demolitor	6.45378	6.63845	6.61615	6.99325	6.13747	4.80307
	GSCOCG00009424001-RA	NA	NA	uncharacterized_protein_loc108547066	7.68943	7.42145	7.36891	6.9931	7.06458	7.55038
	GSCOCG00006778001-RA	NA	NA	protein_FAM185A_[Microplitis_demolitor]	6.71562	6.84142	6.85973	6.99268	7.22323	6.18724
	GSCOCG00005868001-RA	NA	NA	uncharacterized_protein_LOC103572323_isoform_X1_[Microplitis_demolitor]	6.84985	6.80169	6.7568	6.99259	6.90566	8.31756
	GSCOCG00004580001-RA	NA	NA	nuclear_pore_complex_protein_Nup214_[Microplitis_demolitor]	7.09613	7.01421	6.99318	6.99041	6.69054	4.98338
	GSCOCG00009425001-RA	NA	NA	HEAT_repeat-containing_protein_1_[Microplitis_demolitor]	6.94046	6.95784	6.93555	6.99016	6.66217	6.74298
	GSCOCG00006643001-RA	NA	NA	zinc_finger_protein_91-like_[Apis_dorsata]	6.5532	6.6829	6.76657	6.98975	6.71784	6.52876
	GSCOCG00006629001-RA	NA	NA	AMP_deaminase_2_isoform_X1_[Microplitis_demolitor	6.81948	6.82224	6.81447	6.98946	6.81655	6.37441
	GSCOCG00008065001-RA	NA	NA	arginine--trna_cytoplasmic	6.8573	6.78461	6.90517	6.98885	6.9653	7.52333
	GSCOCG00006791001-RA	NA	NA	triosephosphate_isomerase	6.91516	6.97733	7.021	6.98822	7.15674	8.58893
	GSCOCG00005016001-RA	NA	NA	isoleucine--trna_cytoplasmic	7.48855	7.36165	7.4236	6.9878	6.57593	8.22602
	GSCOCG00008137001-RA	NA	NA	uncharacterized_protein_LOC103573922_isoform_X1_[Microplitis_demolitor]	7.10179	7.0719	7.12131	6.98769	7.17322	6.227
	GSCOCG00008825001-RA	NA	NA	glucosidase_2_subunit_beta	7.07617	7.20726	7.314	6.9873	6.96964	9.11368
	GSCOCG00009630001-RA	NA	NA	LOW_QUALITY_PROTEIN:_mitogen-activated_protein_kinase-binding_protein_1_[Eufriesea_mexicana]	6.93919	7.13574	7.06545	6.98542	7.03736	7.63319
	GSCOCT00014041001.2-RA	nudiviral gene	infectivity	odve66_12	2.53452	6.37656	6.74807	6.98514	6.31997	0.0794813
	GSCOCG00007669001-RA	NA	NA	polypeptide_N-acetylgalactosaminyltransferase_5_isoform_X2_[Microplitis_demolitor]	6.72821	6.77723	6.76307	6.98483	7.15981	9.06895
	GSCOCG00008855001-RA	NA	NA	pre-mrna_3_end_processing_protein_wdr33	6.78612	6.88677	6.92354	6.98394	6.70642	6.96766
	GSCOCG00003145001-RA	NA	NA	hypothetical_protein_ALC57_08444_[Trachymyrmex_cornetzi]	7.23966	7.15764	7.13186	6.98284	7.36722	6.13825
	GSCOCG00005942001-RA	NA	NA	kinesin-related_protein_4_isoform_X1_[Microplitis_demolitor]	6.90729	6.94833	6.97462	6.98221	7.15645	5.58156
	GSCOCG00000282001-RA	NA	NA	protein_enabled_isoform_X2_[Pogonomyrmex_barbatus]	6.78816	6.84545	6.86303	6.98189	6.12739	5.26752
	GSCOCG00013251001-RA	NA	NA	KN_motif_and_ankyrin_repeat_domain-containing_protein_2_[Microplitis_demolitor	6.90838	7.40857	7.27296	6.98183	6.24071	4.23247
	GSCOCG00007724001-RA	NA	NA	protein_ariadne-1	6.70893	6.63821	6.69291	6.98147	6.85853	7.38615
	GSCOCG00003320001-RA	NA	NA	uncharacterized_protein_LOC103570545_[Microplitis_demolitor]	7.34442	7.1243	7.20497	6.98099	6.89496	7.04684
	GSCOCG00007632001-RA	NA	NA	integral_membrane_protein_2c	7.04041	6.71461	6.54577	6.97936	6.8534	4.10351
	GSCOCG00004809001-RA	NA	NA	guanine_nucleotide-binding_protein_g_g_g_subunit_beta-1	7.23834	7.276	7.26009	6.97673	7.36291	7.16762
	GSCOCG00006399001-RA	NA	NA	yth_domain-containing_protein_1	6.5188	7.07647	7.20021	6.97541	6.48722	7.00206
	GSCOCG00001050001-RA	NA	NA	serine/threonine-protein_kinase_par-1_[Microplitis_demolitor]	6.36102	6.56686	6.60619	6.97439	6.81849	5.66801
	GSCOCG00009722001-RA	NA	NA	annexin_B9_isoform_X1_[Microplitis_demolitor]	7.06354	6.96699	7.02264	6.97394	7.53381	7.22128
	GSCOCG00003378001-RA	NA	NA	CAD_protein_[Microplitis_demolitor]	6.60755	7.18562	7.24989	6.97238	5.94953	4.48823
	GSCOCG00004925001-RA	NA	NA	serine_threonine-protein_phosphatase_4_catalytic_subunit	6.97196	7.0088	7.02202	6.9704	7.77852	6.82329
	GSCOCG00003087001-RA	NA	NA	eukaryotic_translation_initiation_factor_3_subunit_b	7.38269	7.14379	7.15881	6.96891	7.06449	8.84534
	GSCOCG00000632001-RA	zn_finger	NA	zinc_finger_protein_37-like	6.53081	6.83956	6.87461	6.96676	7.07673	5.55171
	GSCOCG00003149001-RA	NA	NA	uncharacterized_protein_LOC103578231_[Microplitis_demolitor]	6.83596	7.01569	6.98106	6.96639	5.85311	6.73047
	GSCOCG00002497001-RA	NA	NA	kinesin-like_protein_kif18a	6.71463	6.61874	6.69848	6.96483	7.11559	6.00269
	GSCOCG00005921001-RA	NA	NA	isocitrate_dehydrogenase	7.5685	7.33244	7.25085	6.96295	6.72997	7.47251
	GSCOCG00009125001-RA	NA	NA	CAP-Gly_domain-containing_linker_protein_2_isoform_X1_[Microplitis_demolitor]	6.90732	6.87276	6.95603	6.96252	6.62423	7.21199
	GSCOCG00008978001-RA	NA	NA	zinc_transporter_ZIP13_[Microplitis_demolitor]	6.52227	6.93253	6.85969	6.96124	6.57836	6.55147
	GSCOCG00010751001-RA	NA	NA	ubiquitin-protein_ligase_e3c	6.52423	6.64893	6.64835	6.96093	6.76291	7.77831
	GSCOCG00006088001-RA	NA	NA	ras-related_protein_rab-11a	6.96443	7.09269	7.04729	6.95747	6.90889	7.3389
	GSCOCG00006309001-RA	zn_finger	NA	zinc_finger_ccch_domain-containing_protein_15_homolog	7.03133	7.11439	7.1722	6.95666	7.92186	7.58466
	GSCOCG00006818001-RA	NA	NA	phosphoglycerate_kinase	7.41639	7.34571	7.34246	6.956	7.26899	7.56246
	GSCOCG00009330001-RA	NA	NA	protein_groucho_isoform_X1_[Microplitis_demolitor]	5.28526	6.08242	6.2266	6.95579	7.35017	3.12371
	GSCOCG00000201001-RA	NA	NA	stomatin-like_protein_mitochondrial	7.07517	6.9434	7.00626	6.95552	7.39621	7.50162
	GSCOCG00000143001-RA	NA	NA	wd_repeat_and_hmg-box_dna-binding_protein_1-like	6.84756	6.81234	6.80109	6.9544	7.24476	3.34658
	GSCOCG00003570001-RA	NA	NA	g_protein-coupled_receptor_kinase_2	6.2473	6.64348	6.65049	6.95406	7.20828	4.15192
	GSCOCG00007072001-RA	NA	NA	peroxisomal_targeting_signal_1_receptor_isoform_X1_[Microplitis_demolitor	6.59887	7.04272	7.10544	6.95293	7.22967	6.15004
	GSCOCG00011093001-RA	NA	NA	renin_receptor_isoform_x1	7.33393	7.10956	7.08109	6.94964	7.04684	7.86009
	GSCOCG00001561001-RA	NA	NA	dna_replication_licensing_factor_mcm5	6.49107	6.69343	6.76424	6.94946	7.54724	2.69118
	GSCOCG00007815001-RA	NA	NA	probable_serine/threonine-protein_kinase_kinX_[Microplitis_demolitor]	7.75345	7.59716	7.47935	6.9485	5.8745	5.91361
	GSCOCG00006408001-RA	NA	NA	udp-glucose:glycoprotein_glucosyltransferase_isoform_x2	7.22422	7.44075	7.40118	6.94794	6.85573	10.5008
	GSCOCG00006198001-RA	NA	NA	exosome_complex_exonuclease_rrp44	6.83228	6.9739	7.02742	6.94792	7.07947	5.80822
	GSCOCG00005484001-RA	NA	NA	COP9_signalosome_complex_subunit_2_[Microplitis_demolitor]	6.83117	6.7811	6.76289	6.94738	7.39279	5.55708
	GSCOCG00000200001-RA	NA	NA	nucleolar_protein_6_[Microplitis_demolitor]	6.43217	6.56803	6.64571	6.9467	6.96504	3.627
	GSCOCG00009199001-RA	NA	NA	formin-binding_protein_1-like_isoform_X4_[Microplitis_demolitor]	6.68438	7.2514	7.32139	6.94658	6.72676	6.88723
	GSCOCG00006300001-RA	NA	NA	caax_prenyl_protease_1_homolog	7.33572	7.43969	7.36718	6.94636	6.98579	7.82198
	GSCOCG00006934001-RA	NA	NA	serine-rich_adhesin_for_platelets-like	6.69208	6.69361	6.70647	6.94542	6.53453	7.61849
	GSCOCG00009625001-RA	mitoch_rib	NA	28s_ribosomal_protein_mitochondrial-like	6.86966	6.69943	6.74473	6.94443	6.29001	5.3368
	GSCOCG00008457001-RA	NA	NA	uncharacterized_protein_LOC103572897_isoform_X1_[Microplitis_demolitor]	7.12257	6.88409	6.94484	6.94423	5.91474	6.73292
	GSCOCG00001043001-RA	NA	NA	protein_NPC2_homolog_[Microplitis_demolitor]	5.61026	6.39863	6.62174	6.9439	7.24129	6.79993
	GSCOCG00006951001-RA	NA	NA	coiled-coil_domain-containing_protein_47	6.69724	6.74324	6.83261	6.94213	6.77573	6.89091
	GSCOCG00000799001-RA	NA	NA	NA	3.15509	5.12539	5.48965	6.94154	7.77875	0.244895
	GSCOCT00007746001.2-RA	ABC_transporters	ABC_transporters	ATP-binding_cassette_transporter_subfamily_B_member_4	6.63021	6.9712	6.95325	6.94047	6.78783	6.20564
	GSCOCG00006090001-RA	NA	NA	an1-type_zinc_finger_protein_5	7.07352	6.91851	6.94603	6.94008	7.03185	8.55106
	GSCOCG00010223001-RA	NA	NA	motile_sperm_domain-containing_protein_2-like	6.80836	6.62674	6.62656	6.93913	7.28778	7.05439
	GSCOCG00005918001-RA	NA	NA	pre-mrna-splicing_factor_rbm22	6.87941	6.79033	6.85475	6.93849	6.75747	7.37253
	GSCOCG00006958001-RA	NA	NA	ubiquitin_carboxyl-terminal_hydrolase_48-like_[Microplitis_demolitor]	6.11171	6.3735	6.54284	6.93772	6.71433	4.1728
	GSCOCG00007421001-RA	NA	NA	a_disintegrin_and_metalloproteinase_with_thrombospondin_motifs_9	7.37324	7.28303	7.12881	6.93658	5.77183	4.56818
	GSCOCG00001393001-RA	NA	NA	macrophage_erythroblast_attacher_[Microplitis_demolitor]	7.07896	7.10212	7.05503	6.93571	7.0883	7.90127
	GSCOCG00013237001-RA	NA	NA	non-lysosomal_glucosylceramidase	6.09547	6.57983	6.61683	6.93466	6.83539	4.65439
	GSCOCG00003669001-RA	NA	NA	AMMECR1-like_protein_isoform_X1_[Microplitis_demolitor]	7.05087	7.06939	6.97265	6.9345	6.93034	6.17108
	GSCOCG00007541001-RA	mitoch	NA	mitochondrial_folate_transporter_carrier	6.97165	7.02322	6.97169	6.93405	6.79697	9.28678
	GSCOCT00006375001.2-RA	ABC_transporters	ABC_transporters	ATP-binding_cassette_transporter_subfamily_C_member_10	7.01455	7.09155	7.00484	6.93371	6.89807	6.80402
	GSCOCG00005509001-RA	NA	NA	cleavage_and_polyadenylation_specificity_factor_subunit_1	6.77109	7.04087	7.05754	6.93261	6.62948	5.90901
	GSCOCG00005234001-RA	NA	NA	uncharacterized_protein_LOC103569312_[Microplitis_demolitor]	8.14319	7.8556	7.68452	6.93241	7.14252	3.97328
	GSCOCG00000046001-RA	NA	NA	hypothetical_protein_ALC60_01134_[Trachymyrmex_zeteki]	6.64492	7.08032	7.12671	6.93082	6.65632	5.87096
	GSCOCG00001146001-RA	NA	NA	stress_response_protein_NST1_isoform_X1_[Microplitis_demolitor]	7.32513	7.11338	7.08948	6.93041	7.14325	8.92701
	GSCOCG00009655001-RA	NA	NA	clumping_factor_A_[Microplitis_demolitor]	6.88843	6.89568	6.8789	6.92973	7.36003	6.51563
	GSCOCG00001690001-RA	NA	NA	beta-catenin-like_protein_1_[Microplitis_demolitor]	6.51719	6.55271	6.58893	6.92894	7.40777	5.56159
	GSCOCG00001845001-RA	NA	NA	vacuolar_protein_sorting-associated_protein_35_isoform_x4	6.92816	6.72084	6.71628	6.9283	7.02593	7.36936
	GSCOCG00008516001-RA	NA	NA	lethal(2)_giant_larvae_protein_homolog_1_isoform_X2_[Microplitis_demolitor]	7.69196	7.38148	7.2226	6.92764	6.21029	6.4788
	GSCOCG00001563001-RA	NA	NA	uncharacterized_protein_LOC103576783_[Microplitis_demolitor	5.5941	5.86354	6.01566	6.92651	7.10337	0.856398
	GSCOCG00009126001-RA	NA	NA	chromatin_assembly_factor_1_subunit_B_[Microplitis_demolitor]	6.7522	6.61766	6.5929	6.92649	7.03675	6.11567
	GSCOCG00008649001-RA	NA	NA	interleukin_enhancer-binding_factor_2	7.1438	6.95784	7.00003	6.92598	7.09955	4.98985
	GSCOCG00003042001-RA	NA	NA	uncharacterized_protein_LOC103574423_[Microplitis_demolitor]	6.81786	6.76011	6.85338	6.92532	6.14987	5.56359
	GSCOCG00011832001-RA	NA	NA	coiled-coil_domain-containing_protein_6_[Microplitis_demolitor]	6.85322	6.87425	6.95216	6.9253	7.79947	6.51645
	GSCOCG00005838001-RA	NA	NA	alcohol_dehydrogenase_class-3	7.07731	7.00955	7.05663	6.92528	7.68654	7.17506
	GSCOCG00008869001-RA	NA	NA	zinc_finger_MYND_domain-containing_protein_11_isoform_X1_[Microplitis_demolitor]	6.55582	6.83888	6.85742	6.92527	6.14129	7.00161
	GSCOCG00011019001-RA	NA	NA	protein_efr3_homolog_cmp44e	6.84115	6.82808	6.76621	6.92391	6.73165	7.7444
	GSCOCG00001847001-RA	NA	NA	trna_(cytosine-c_)-methyltransferase	7.36286	7.23942	7.20857	6.92386	7.01135	6.16319
	GSCOCG00005264001-RA	NA	NA	transcription_factor_SOX-2-like_isoform_X1_[Cephus_cinctus]	5.69703	5.87657	6.06013	6.92337	6.86289	0.376605
	GSCOCG00004940001-RA	NA	NA	CREB-binding_protein_isoform_X2_[Microplitis_demolitor]	5.07161	5.8174	6.01213	6.92107	7.69143	1.53125
	GSCOCG00005829001-RA	NA	NA	sestrin_homolog_isoform_x2	6.82634	7.02046	6.93109	6.91969	7.11735	7.1921
	GSCOCG00003676001-RA	NA	NA	bromodomain-containing_protein_7_isoform_X1_[Microplitis_demolitor]	6.77478	6.82174	6.85213	6.91893	7.02529	6.60864
	GSCOCG00005401001-RA	NA	NA	uncharacterized_protein_LOC103580694_isoform_X1_[Microplitis_demolitor]	7.38497	6.89634	6.95979	6.91892	6.09126	4.47179
	GSCOCG00006680001-RA	NA	NA	exocyst_complex_component_5	6.66511	6.712	6.78625	6.91883	7.04252	7.21854
	GSCOCG00012606001-RA	NA	NA	single-minded_homolog_2_isoform_X2_[Microplitis_demolitor	7.92125	7.34337	7.24581	6.91842	6.0758	0.407059
	GSCOCG00006794001-RA	NA	NA	10_kda_heat_shock_mitochondrial	7.33	7.69457	7.80632	6.9177	7.73993	4.17291
	GSCOCG00001305001-RA	NA	NA	collagen_alpha-1_chain	6.95496	7.34789	7.36395	6.9173	5.33571	3.14072
	GSCOCG00003573001-RA	NA	NA	ap-2_complex_subunit_alpha	6.81117	7.11446	7.07452	6.91543	6.70285	6.0558
	GSCOCG00000529001-RA	NA	NA	THUMP_domain-containing_protein_1_homolog_[Microplitis_demolitor]	6.90784	6.86993	6.8751	6.9152	7.33112	4.98412
	GSCOCG00003888001-RA	NA	NA	serine_palmitoyltransferase_2	6.57074	7.04635	7.14206	6.91518	7.17681	8.8571
	GSCOCG00012018001-RA	NA	NA	chromodomain-helicase-DNA-binding_protein_7_isoform_X1_[Ceratina_calcarata	6.81673	7.0904	6.80128	6.91507	6.7166	7.34981
	GSCOCG00002605001-RA	NA	NA	heterogeneous_nuclear_ribonucleoprotein_27c_isoform_x1	7.08302	7.14508	7.08324	6.91502	7.02839	6.96985
	GSCOCG00007122001-RA	NA	NA	charged_multivesicular_body_protein_4b	6.90221	6.70199	6.75203	6.9148	7.40159	8.06039
	GSCOCG00002527001-RA	NA	NA	putative_serine_protease_K12H4_7_[Microplitis_demolitor]	7.72311	7.51382	7.48547	6.91356	6.9936	9.07131
	GSCOCG00009910001-RA	NA	NA	26s_proteasome_non-atpase_regulatory_subunit_1	7.20415	7.20157	7.29197	6.91252	6.79696	7.91122
	GSCOCG00003155001-RA	NA	NA	nadh-ubiquinone_oxidoreductase_49_kda_subunit	6.96685	7.00604	7.01988	6.91212	7.14146	7.85564
	GSCOCT00007785001.2-RA	Imm_gene	receptors	integrin_alpha_PS-1	8.02582	7.6813	7.49222	6.91152	6.5272	6.34573
	GSCOCG00010466001-RA	NA	NA	uncharacterized_protein_LOC103575081_isoform_X2_[Microplitis_demolitor]	6.85727	6.89325	6.95041	6.91059	5.89903	8.74678
	GSCOCG00011158001-RA	NA	NA	ankyrin_repeat_domain-containing_protein_13C_isoform_X1_[Microplitis_demolitor]	5.60391	6.6193	6.74451	6.91033	6.96153	5.41481
	GSCOCG00007658001-RA	NA	NA	rap1_GTPase-activating_protein_1_isoform_X1_[Microplitis_demolitor]	6.50166	6.70995	6.74523	6.90945	6.63122	4.77543
	GSCOCG00000048001-RA	NA	NA	Golgi_to_ER_traffic_protein_4_homolog_[Microplitis_demolitor	6.87173	6.86574	6.89158	6.90904	6.86706	7.07823
	GSCOCG00009848001-RA	NA	NA	apoptosis-inducing_factor_mitochondrial	6.84089	6.80177	6.8163	6.90762	6.99416	5.727
	GSCOCG00010222001-RA	NA	NA	probable_WRKY_transcription_factor_protein_1_[Microplitis_demolitor]	6.03093	6.44635	6.54207	6.90452	6.79875	2.13193
	GSCOCG00005984001-RA	NA	NA	furin-like_protease_2_isoform_x1	6.55219	6.8628	6.9973	6.90405	6.19959	4.35048
	GSCOCG00005626001-RA	NA	NA	v-type_proton_atpase_subunit_d	6.7328	6.89532	6.92387	6.90338	7.3678	7.55587
	GSCOCG00001981001-RA	NA	NA	ralBP1-associated_Eps_domain-containing_protein_2_isoform_X1_[Microplitis_demolitor]	6.0482	6.30227	6.4437	6.90243	6.79667	5.75339
	GSCOCG00010454001-RA	NA	NA	thioredoxin-2	7.35669	7.2907	7.35291	6.90135	7.83347	10.5797
	GSCOCG00006248001-RA	NA	NA	poly_polymerase_type_3_isoform_x1	6.97624	6.9964	6.99181	6.90082	6.62249	7.04287
	GSCOCG00005822001-RA	NA	NA	DDB1-_and_CUL4-associated_factor_6_isoform_X2_[Microplitis_demolitor]	6.11721	6.82995	6.87675	6.89992	6.97459	6.4997
	GSCOCG00007561001-RA	NA	NA	uncharacterized_protein_loc103577181	7.25918	6.91521	6.90704	6.89984	7.46364	8.13442
	GSCOCG00002227001-RA	NA	NA	kanadaptin_[Microplitis_demolitor]	6.37617	6.44906	6.56693	6.898	7.01242	5.5112
	GSCOCG00013261001-RA	NA	NA	plastin-1_isoform_X2_[Microplitis_demolitor]	6.11067	6.54473	6.6312	6.89747	7.42457	9.20658
	GSCOCG00005530001-RA	NA	NA	ethanolamine-phosphate_cytidylyltransferase_isoform_x1	6.72184	6.57461	6.69234	6.89717	7.53926	7.70489
	GSCOCG00007637001-RA	NA	NA	atp_synthase_subunit_mitochondrial	7.23085	7.23705	7.25481	6.89687	7.73884	7.98398
	GSCOCG00006928001-RA	NA	NA	pre-mRNA-processing_factor_40_homolog_A_[Microplitis_demolitor]	6.64475	6.62952	6.7454	6.89684	6.49847	5.50313
	GSCOCG00004933001-RA	NA	NA	uncharacterized_protein_LOC103569637_[Microplitis_demolitor]	7.11536	6.99671	6.9789	6.8968	7.46011	5.63214
	GSCOCG00009112001-RA	NA	NA	glycoprotein-n-acetylgalactosamine_3-beta-galactosyltransferase_1-like_isoform_x1	6.27954	7.014	7.0302	6.89673	6.63187	6.33881
	GSCOCG00011910001-RA	NA	NA	JNK-interacting_protein_3_isoform_X1_[Microplitis_demolitor	6.5718	6.97961	7.01538	6.89605	7.17147	7.63623
	GSCOCG00001803001-RA	NA	NA	dna_replication_licensing_factor_mcm3	6.34308	6.42223	6.50423	6.89558	7.37883	2.16954
	GSCOCG00004163001-RA	NA	NA	nuclear_receptor-binding_protein_homolog	6.71084	6.78217	6.73442	6.8954	6.56564	7.5537
	GSCOCT00009755001.2-RA	ABC_transporters	ABC_transporters	ATP-binding_cassette_transporter_subfamily_C_member_14	4.50613	6.2301	6.48796	6.89499	6.90305	0.820877
	GSCOCG00009549001-RA	NA	NA	e3_ubiquitin-protein_ligase_rbbp6	6.73848	6.75624	6.77371	6.89299	6.28438	6.75015
	GSCOCG00008445001-RA	histone	NA	histone_acetyltransferase_type_b_catalytic_subunit	6.87325	6.82796	6.82843	6.8924	7.49053	5.3847
	GSCOCG00013017001-RA	NA	NA	6-phosphofructo-2-kinase_fructose-bisphosphatase-like_isoform_x1	7.16878	7.42991	7.39188	6.89129	6.86448	7.20634
	GSCOCG00001682001-RA	NA	NA	synaptosomal-associated_protein_25_isoform_X1_[Microplitis_demolitor	6.8333	6.73276	6.80081	6.89083	6.35999	6.56042
	GSCOCG00007037001-RA	NA	NA	alpha-l-fucosidase-like	5.99296	6.60626	6.95919	6.89052	6.14747	3.89428
	GSCOCG00009134001-RA	NA	NA	rna_polymerase-associated_protein_ctr9_homolog	6.50705	6.50077	6.55673	6.89046	6.74559	6.91322
	GSCOCG00008251001-RA	NA	NA	sphingomyelin_synthase-related_1	6.299	6.45214	6.48488	6.88965	6.96706	6.17279
	GSCOCG00003982001-RA	NA	NA	u4_tri-snrnp-associated_protein_1	6.20729	6.40863	6.53052	6.88922	6.67214	5.55094
	GSCOCG00006115001-RA	NA	NA	protein_groucho-1-like_isoform_x1	5.43968	5.98044	6.17556	6.88896	6.7492	3.12371
	GSCOCG00007749001-RA	NA	NA	mediator_of_RNA_polymerase_II_transcription_subunit_14_[Microplitis_demolitor]	5.54112	6.26303	6.38214	6.88802	6.66747	0
	GSCOCG00005685001-RA	NA	NA	ribosome_biogenesis_protein_bop1_homolog	6.43543	6.61563	6.68854	6.88776	7.09956	5.4405
	GSCOCG00011035001-RA	NA	NA	tubulin-specific_chaperone_d	6.85232	6.9243	6.8848	6.88683	7.23335	6.82222
	GSCOCG00012566001-RA	cytB	NA	cytochrome_b-c1_complex_subunit_mitochondrial	7.17353	6.95319	6.92722	6.88597	7.0561	8.31872
	GSCOCG00011639001-RA	NA	NA	phosphopantothenoylcysteine_decarboxylase	6.91294	6.65606	6.6742	6.88498	7.06709	7.4141
	GSCOCG00006057001-RA	NA	NA	uncharacterized_protein_F21D5_5_isoform_X4_[Microplitis_demolitor	7.89943	7.80569	7.77971	6.88484	6.81306	9.54081
	GSCOCG00002174001-RA	NA	NA	dentin_sialophosphoprotein-like_[Microplitis_demolitor]	0.277498	0.962722	0.344612	6.88463	6.31644	1.12468
	GSCOCG00007899001-RA	NA	NA	wd_repeat_domain_phosphoinositide-interacting_protein_2_isoform_x1	6.81226	6.78509	6.71067	6.8842	7.21467	9.3793
	GSCOCG00002240001-RA	NA	NA	rapamycin-insensitive_companion_of_mtor	6.18641	6.52232	6.6085	6.88409	6.89924	6.28953
	GSCOCG00009230001-RA	NA	NA	acidic_leucine-rich_nuclear_phosphoprotein_32_family_member_A_[Microplitis_demolitor]	7.09399	6.94088	6.96155	6.88389	6.96555	6.93926
	GSCOCG00011138001-RA	NA	NA	e3_ubiquitin-protein_ligase_bre1_isoform_x2	7.27095	7.22455	7.28226	6.88292	7.47893	7.48366
	GSCOCG00001841001-RA	NA	NA	histone-lysine_N-methyltransferase_NSD2_isoform_X2_[Microplitis_demolitor]	6.38574	6.40427	6.48529	6.88263	7.33761	5.14179
	GSCOCG00001092001-RA	NA	NA	probable_RNA_helicase_armi_[Microplitis_demolitor]	6.59827	6.72861	6.69569	6.88187	7.23058	4.59207
	GSCOCG00007647001-RA	NA	NA	nucleolar_complex_protein_4_homolog_b	6.75455	6.97228	6.97775	6.88165	7.1883	6.7371
	GSCOCG00004046001-RA	NA	NA	dual_specificity_protein_kinase_splA_[Microplitis_demolitor	6.29039	6.48077	6.54644	6.88136	5.54696	4.95081
	GSCOCG00003099001-RA	NA	NA	uncharacterized_protein_LOC103574115_[Microplitis_demolitor]	7.12822	6.93874	6.918	6.88101	7.15118	8.54044
	GSCOCT00007859001.2-RA	NA	NA	exportin-6_[Microplitis_demolitor]	6.61901	7.41302	7.41013	6.88082	6.55778	5.29672
	GSCOCG00008920001-RA	NA	NA	hippocampus_abundant_transcript_1_protein_isoform_X3_[Microplitis_demolitor]	6.31281	6.73591	6.74951	6.87846	7.00154	8.27589
	GSCOCG00000446001-RA	NA	NA	Phosphatase_and_actin_regulator_1_[Cyphomyrmex_costatus]	6.33009	7.02925	7.06748	6.87747	6.09815	5.1402
	GSCOCG00008256001-RA	NA	NA	sterile_alpha_and_TIR_motif-containing_protein_1_isoform_X1_[Microplitis_demolitor]	7.44266	6.65512	6.62307	6.87634	6.34516	7.85252
	GSCOCG00002180001-RA	NA	NA	uncharacterized_protein_LOC103571288_isoform_X1_[Microplitis_demolitor]	6.99239	6.79709	6.86182	6.87533	6.42265	5.43945
	GSCOCG00004705001-RA	NA	NA	probable_cation-transporting_atpase_13a3	4.35299	4.82438	5.32712	6.87452	7.1046	8.90656
	GSCOCG00002450001-RA	NA	NA	tyrosine-protein_kinase_abl_isoform_x1	6.14566	6.373	6.40719	6.87445	6.35879	5.55628
	GSCOCG00000828001-RA	NA	NA	zinc_finger_protein_286A-like_[Microplitis_demolitor]	5.73026	7.18206	7.29791	6.87356	6.3056	0
	GSCOCG00000941001-RA	NA	NA	atp-dependent_6-phosphofructokinase_isoform_x1	6.32247	7.04666	7.05937	6.87281	7.00154	7.95274
	GSCOCG00007862001-RA	NA	NA	lissencephaly-1_homolog	6.88492	6.83398	6.79774	6.872	7.12551	7.27004
	GSCOCG00006453001-RA	NA	NA	NADH_dehydrogenase_[ubiquinone	7.07693	6.93545	6.97816	6.87166	7.2345	7.93037
	GSCOCT00003156001.2-RA	Imm_gene	imd_jnk	Emp_scavenger_receptor_class_B_member-isoformX1	6.85104	6.00491	5.99572	6.8703	7.74171	7.0843
	GSCOCG00001469001-RA	NA	NA	atp_synthase-coupling_factor_mitochondrial	6.86488	6.71363	6.72766	6.86655	6.77634	7.55882
	GSCOCG00008693001-RA	NA	NA	polycomb_protein_suz12-B_[Microplitis_demolitor]	6.67474	6.84092	6.77686	6.8658	6.72627	5.87167
	GSCOCG00003030001-RA	NA	NA	adp-ribosylation_factor_2	6.6975	6.70174	6.73141	6.86482	6.98259	8.56088
	GSCOCG00010965001-RA	NA	NA	uncharacterized_protein_LOC103571391_isoform_X1_[Microplitis_demolitor]	6.17019	6.57223	6.59354	6.86478	7.08544	3.24798
	GSCOCG00006712001-RA	NA	NA	protein_dopey-1_homolog_[Dufourea_novaeangliae]	6.53977	6.70607	6.63843	6.86438	6.40681	9.13416
	GSCOCG00005506001-RA	NA	NA	putative_transcription_factor_capicua_isoform_X3_[Orussus_abietinus]	6.9122	6.9061	6.76825	6.86411	5.92753	7.26764
	GSCOCG00011246001-RA	NA	NA	cytospin-A_isoform_X3_[Microplitis_demolitor]	6.77977	6.77469	6.78978	6.86346	6.97737	7.18389
	GSCOCG00008194001-RA	NA	NA	protein_GDAP2_homolog_[Microplitis_demolitor	7.11811	6.94538	6.85523	6.86299	6.79268	6.34872
	GSCOCG00000749001-RA	NA	NA	uncharacterized_protein_LOC103577071_[Microplitis_demolitor]	5.56403	5.61872	5.72665	6.85778	6.61941	3.21942
	GSCOCG00007095001-RA	NA	NA	ras-responsive_element-binding_protein_1_[Microplitis_demolitor]	5.60079	6.31324	6.58452	6.85712	6.29303	7.66191
	GSCOCG00003321001-RA	NA	NA	uncharacterized_protein_LOC103570544_[Microplitis_demolitor]	8.26777	7.6089	7.42812	6.85644	6.19723	2.81889
	GSCOCG00011109001-RA	NA	NA	12_kda_fk506-binding_protein	7.27345	6.94093	6.86788	6.85591	7.14453	8.54782
	GSCOCG00011365001-RA	NA	NA	PC4_and_SFRS1-interacting_protein_[Microplitis_demolitor]	6.52263	6.87017	6.94713	6.85539	7.96795	5.13214
	GSCOCT00009822001.2-RA	Sex_determining_genes	Sex_determining_genes	transformer-2	7.26642	6.99428	6.91971	6.85369	6.73437	6.66733
	GSCOCG00000921001-RA	NA	NA	microtubule-associated_protein_RP/EB_family_member_1_isoform_X4_[Microplitis_demolitor]	7.01021	6.82502	6.83391	6.85195	6.92274	5.48795
	GSCOCT00005230001.2-RA	nudiviral gene	infectivity	odve66_13	1.41472	5.42095	6.03554	6.8511	6.85428	0
	GSCOCG00005121001-RA	NA	NA	myb-like_protein_AA_[Microplitis_demolitor]	6.40664	6.53919	6.57404	6.8486	6.39611	5.17041
	GSCOCT00013641001.2-RA	Imm_gene	toll	Toll-like-receptor_7	7.80508	7.45248	7.43053	6.84838	6.56744	6.25419
	GSCOCG00001529001-RA	NA	NA	probable_cleavage_and_polyadenylation_specificity_factor_subunit_2	6.06015	6.31408	6.28588	6.84529	7.42682	4.40007
	GSCOCG00007810001-RA	NA	NA	translocation_protein_sec62	6.75794	6.39231	6.5427	6.84417	6.73373	8.34574
	GSCOCG00008124001-RA	NA	NA	tyrosine-protein_kinase_fer_isoform_x1	6.07592	6.38994	6.41827	6.84064	6.84116	6.02387
	GSCOCG00003201001-RA	NA	NA	ataxin-2_homolog_[Microplitis_demolitor]	2.55214	3.87328	4.36672	6.83869	6.94549	0
	GSCOCG00001699001-RA	NA	NA	dihydrolipoyllysine-residue_succinyltransferase_component_of_2-oxoglutarate_dehydrogenase_mitochondrial	7.01449	7.12106	7.16949	6.83725	7.09674	6.9827
	GSCOCT00007858001.2-RA	nudiviral gene (nc)	unknown	K425_461	0.908702	5.15991	5.96079	6.83708	7.63101	0
	GSCOCG00000894001-RA	NA	NA	glycogen_synthase_kinase-3_beta_isoform_x1	6.96897	7.00901	6.91786	6.83678	6.96704	7.65081
	GSCOCG00013279001-RA	NA	NA	h(+)_cl(-)_exchange_transporter_7	6.02802	6.33632	6.43814	6.8359	7.24719	9.15771
	GSCOCG00012531001-RA	NA	NA	ubiquitin_thioesterase_trabid	6.17449	6.89492	6.94502	6.83582	6.84058	6.81046
	GSCOCG00007462001-RA	NA	NA	e3_ubiquitin-protein_ligase_su	6.82401	6.91604	6.89292	6.8357	6.82549	7.45435
	GSCOCG00004237001-RA	NA	NA	short-chain_dehydrogenase_reductase_family_16c_member_6-like	5.94446	6.05329	5.95426	6.835	6.83733	5.63318
	GSCOCG00000122001-RA	NA	NA	eh_domain-binding_protein_1_isoform_x1	6.53897	6.56867	6.56484	6.83466	6.8607	4.45715
	GSCOCG00012517001-RA	NA	NA	cytochrome_oxidase_subunit_partial	6.48014	5.65855	6.39654	6.83463	5.17869	9.24754
	GSCOCG00004497001-RA	NA	NA	protein_catecholamines_up	7.21708	7.10138	7.01132	6.83163	7.38626	10.8963
	GSCOCG00005930001-RA	NA	NA	protein_sel-1_homolog_1_[Microplitis_demolitor	6.94445	7.00461	7.05888	6.8312	6.57665	10.1187
	GSCOCG00005550001-RA	NA	NA	nhp2-like_protein_1	6.87425	6.7771	6.84465	6.82933	7.70714	4.50087
	GSCOCG00007679001-RA	NA	NA	e3_ubiquitin-protein_ligase_rnf14-like	5.90023	6.27554	6.40633	6.82869	6.97269	5.24129
	GSCOCG00010612001-RA	NA	NA	putative_uncharacterized_protein_DDB_G0286901_[Microplitis_demolitor]	5.86735	6.15208	6.30049	6.82787	7.00734	5.69806
	GSCOCG00002525001-RA	NA	NA	ubiquitin_carboxyl-terminal_hydrolase_isozyme_l3	6.31041	6.67201	6.80375	6.82496	6.60199	3.03478
	GSCOCG00013283001-RA	NA	NA	mucolipin-3-like	7.08894	7.04694	6.97025	6.82461	6.62473	7.6471
	GSCOCG00000931001-RA	NA	NA	probable_RNA_polymerase_II_nuclear_localization_protein_SLC7A6OS_[Microplitis_demolitor]	6.54835	6.9173	7.0135	6.82283	7.49689	5.34151
	GSCOCG00002262001-RA	NA	NA	uncharacterized_protein_loc105685680	6.28851	6.30147	6.32945	6.82202	6.32135	6.1202
	GSCOCG00013435001-RA	NA	NA	m-phase_inducer_phosphatase-like_isoform_x1	5.35152	5.89943	6.07728	6.8216	6.89796	1.40462
	GSCOCT00012584001.2-RA	nudiviral gene	transcription	lef8	7.6021	8.03383	7.93711	6.82152	6.30603	0.294609
	GSCOCG00001960001-RA	NA	NA	e3_ubiquitin-protein_ligase_hecw2	5.26881	5.83273	6.0142	6.82078	6.88061	5.25772
	GSCOCT00003768001.2-RA	chemosensory	chemosensory	Chemosensory_protein_15_3768	2.2972	4.72896	5.18136	6.82038	7.11093	0.0794813
	GSCOCG00003587001-RA	NA	NA	dna_polymerase_zeta_catalytic_subunit	6.78968	7.02678	6.9061	6.81978	6.40368	8.13363
	GSCOCG00010381001-RA	NA	NA	muscle_lim_protein_mlp84b-like_isoform_x1	7.79694	7.39671	7.45927	6.81876	5.20195	7.63326
	GSCOCG00009799001-RA	NA	NA	lysosomal-associated_transmembrane_protein_4A_[Microplitis_demolitor]	4.38645	6.7684	7.09205	6.81856	6.06371	3.1101
	GSCOCG00000661001-RA	NA	NA	ribosome_biogenesis_protein_wdr12_homolog	6.5577	6.32417	6.34097	6.81829	7.0603	5.33986
	GSCOCG00003261001-RA	NA	NA	F-box-like/WD_repeat-containing_protein_TBL1XR1_isoform_X1_[Microplitis_demolitor]	6.96236	6.78521	6.83021	6.81805	7.17659	6.67763
	GSCOCT00009174001.2-RA	Imm_gene	receptors	multiple_epidermal_growth_factor-like_domains_protein_8	6.70974	7.00357	6.98991	6.81791	6.03609	8.24439
	GSCOCG00011955001-RA	NA	NA	uncharacterized_protein_LOC103572869_isoform_X1_[Microplitis_demolitor	6.96004	6.98613	6.92915	6.81681	6.77169	6.6807
	GSCOCT00004952001.2-RA	ABC_transporters	ABC_transporters	ATP-binding_cassette_transporter_subfamily_D_member2	5.98171	6.91878	7.13246	6.81621	6.78172	6.81339
	GSCOCG00009856001-RA	NA	NA	uncharacterized_protein_B0303_7_isoform_X1_[Microplitis_demolitor	6.41255	6.23779	6.3571	6.81524	6.39928	7.16966
	GSCOCG00010292001-RA	NA	NA	DNA_translocase_FtsK_[Microplitis_demolitor]	0.676359	1.64495	1.00641	6.81467	1.16249	1.2072
	GSCOCG00010228001-RA	NA	NA	uncharacterized_protein_loc103572630	7.70506	7.40809	7.24733	6.81443	6.19152	6.57422
	GSCOCG00012003001-RA	NA	NA	afadin-like_isoform_X1_[Microplitis_demolitor]	6.88393	6.84257	6.75528	6.81438	6.0572	7.69347
	GSCOCG00009322001-RA	NA	NA	phosphoglucomutase-2	6.60977	6.65079	6.66631	6.81252	6.84789	8.03604
	GSCOCG00012182001-RA	NA	NA	derlin-1	6.9562	6.76914	6.79951	6.81203	6.46423	9.4053
	GSCOCG00000545001-RA	NA	NA	probable_atp-dependent_rna_helicase_ddx56	6.88031	6.74543	6.75994	6.81085	6.83569	6.28727
	GSCOCG00003162001-RA	NA	NA	phosphatidylinositol_4-kinase_alpha_isoform_x1	6.68336	6.946	6.96511	6.81025	6.58526	8.74715
	GSCOCG00008794001-RA	NA	NA	transcription_initiation_factor_TFIID_subunit_1_[Microplitis_demolitor]	6.57067	6.702	6.6756	6.80943	6.86727	5.93076
	GSCOCG00003813001-RA	zn_finger	NA	zinc_finger_protein_608-like	5.48578	5.80621	6.00152	6.809	6.09173	3.07995
	GSCOCG00011846001-RA	NA	NA	retinal_dehydrogenase_1-like	7.85903	7.39362	7.45874	6.80822	6.33098	6.81467
	GSCOCG00000040001-RA	NA	NA	phosphatidylinositol_3-kinase_regulatory_subunit_alpha_isoform_x2	6.97491	6.99888	6.86306	6.80808	6.42497	7.67357
	GSCOCG00001141001-RA	NA	NA	uncharacterized_protein_LOC103581014_[Microplitis_demolitor]	6.69006	6.65168	6.64411	6.80756	7.17518	7.79901
	GSCOCT00006710001.3-RA	Imm_gene	effectors	phospholipid_hydroperoxide_glutathione_peroxidase	6.77504	6.58923	6.55507	6.80721	6.60299	6.47875
	GSCOCG00007357001-RA	NA	NA	serine/threonine-protein_kinase_11-interacting_protein_isoform_X1_[Microplitis_demolitor	6.63225	6.91599	6.96125	6.80673	6.12933	7.7834
	GSCOCG00013299001-RA	NA	NA	targeting_protein_for_xklp2-like_isoform_x2	5.11326	6.01746	6.22251	6.80637	7.02244	1.2072
	GSCOCG00000195001-RA	NA	NA	cop9_signalosome_complex_subunit_1	6.93355	6.79309	6.78907	6.80623	6.81967	6.26475
	GSCOCG00002265001-RA	NA	NA	uncharacterized_protein_LOC103580042_[Microplitis_demolitor]	4.98073	5.65433	5.8805	6.80536	7.04725	4.3918
	GSCOCG00003656001-RA	NA	NA	serine-rich_adhesin_for_platelets_[Microplitis_demolitor]	6.36746	6.50944	6.37231	6.80515	6.21937	7.22397
	GSCOCG00011673001-RA	NA	NA	oxysterol-binding_protein_9	6.99943	6.99266	6.99563	6.80388	7.04556	7.60338
	GSCOCG00003259001-RA	NA	NA	serine_threonine-protein_kinase_pak_3_isoform_x1	6.78507	6.61043	6.56381	6.8037	6.34766	7.62027
	GSCOCG00004384001-RA	NA	NA	phd_finger_protein_14_isoform_x1	6.66209	6.81535	6.88839	6.80242	6.38141	6.64458
	GSCOCG00004630001-RA	NA	NA	inositol_polyphosphate_multikinase_[Microplitis_demolitor]	5.7956	6.24095	6.36204	6.79795	7.60283	6.00702
	GSCOCG00010042001-RA	NA	NA	uncharacterized_protein_LOC103577595_[Microplitis_demolitor]	7.00825	7.20797	7.23737	6.79749	5.99116	7.998
	GSCOCG00002233001-RA	NA	NA	putative_uncharacterized_protein_DDB_G0277255_isoform_X1_[Microplitis_demolitor]	6.96028	7.24895	7.22348	6.79572	5.65624	6.81734
	GSCOCG00000857001-RA	NA	NA	uncharacterized_protein_DDB_G0284459_isoform_X2_[Microplitis_demolitor]	6.3341	6.44513	6.43089	6.79528	6.77312	5.78088
	GSCOCG00003975001-RA	NA	NA	proteasome_subunit_beta_type-1	7.21093	7.25419	7.28905	6.79498	7.56129	7.81585
	GSCOCG00008245001-RA	NA	NA	nucleolar_complex_protein_2_homolog_[Microplitis_demolitor]	6.63011	6.64526	6.63939	6.79394	6.91478	5.50589
	GSCOCG00010488001-RA	NA	NA	activator_of_90_kda_heat_shock_protein_atpase_homolog_1	6.87596	6.82967	6.92317	6.79239	6.87656	5.68837
	GSCOCG00000204001-RA	NA	NA	limbic_system-associated_membrane	7.16428	6.83558	6.69176	6.79119	6.65008	4.88228
	GSCOCG00004021001-RA	NA	NA	n-acetylgalactosaminyltransferase_7	6.45866	6.77203	6.79846	6.79063	6.64422	9.20776
	GSCOCG00005138001-RA	NA	NA	uncharacterized_protein_LOC103576178_[Microplitis_demolitor	6.80104	7.0262	6.98353	6.78937	5.92116	6.46752
	GSCOCG00006015001-RA	NA	NA	midasin_[Microplitis_demolitor]	7.18412	7.01983	7.04209	6.78921	6.18944	3.74166
	GSCOCG00013557001-RA	NA	NA	LIM_domain-binding_protein_2_isoform_X5_[Microplitis_demolitor]	6.33672	6.50439	6.42638	6.78867	6.43167	7.56954
	GSCOCG00010215001-RA	NA	NA	e3_ubiquitin-protein_ligase_ubr7	6.61882	6.72344	6.80684	6.78708	7.69996	4.1512
	GSCOCT00014094001.2-RA	nudiviral gene	infectivity	odve66_17	2.46408	6.59287	7.05322	6.78695	6.26586	0
	GSCOCG00000790001-RA	NA	NA	probable_serine_incorporator_isoform_x1	7.37928	7.27779	7.20854	6.78557	7.46204	8.11145
	GSCOCG00007954001-RA	NA	NA	nadp-dependent_malic_enzyme_isoform_x1	6.75902	6.87417	6.87973	6.78496	6.44722	6.40728
	GSCOCG00008302001-RA	NA	NA	phosphatidylinositol_4-phosphate_3-kinase_c2_domain-containing_subunit_beta_isoform_x1	6.33561	6.37473	6.4544	6.78481	6.30267	6.5296
	GSCOCG00000263001-RA	NA	NA	exonuclease_1	6.15488	6.29489	6.32578	6.7845	6.78281	2.15902
	GSCOCG00007013001-RA	NA	NA	X-ray_repair_cross-complementing_protein_5-like_[Microplitis_demolitor]	6.66811	6.58347	6.60094	6.78334	6.82084	6.02168
	GSCOCG00009139001-RA	NA	NA	protein_sidekick_isoform_x1	7.65925	7.47762	7.3703	6.782	5.97656	3.60523
	GSCOCG00008647001-RA	NA	NA	g2_m_phase-specific_e3_ubiquitin-protein_ligase	6.4703	6.52704	6.54094	6.78168	6.01041	6.20576
	GSCOCG00006285001-RA	NA	NA	mediator_of_RNA_polymerase_II_transcription_subunit_24_[Microplitis_demolitor]	7.05788	7.07281	7.05073	6.78033	6.87529	5.59047
	GSCOCG00003710001-RA	NA	NA	ras-related_protein_rab-8a_isoform_x1	6.87578	6.37326	6.36444	6.77989	6.62026	7.15879
	GSCOCG00005108001-RA	NA	NA	protein_MON2_homolog_[Microplitis_demolitor]	6.03004	6.39489	6.44441	6.77955	6.66849	8.61411
	GSCOCG00004445001-RA	NA	NA	COP9_signalosome_complex_subunit_4_isoform_X1_[Microplitis_demolitor	6.60915	6.73711	6.77097	6.77805	7.13702	6.36091
	GSCOCG00007179001-RA	NA	NA	phosphoribosyl_pyrophosphate_synthase-associated_protein_2	6.52099	6.66033	6.71259	6.77701	7.55297	5.78591
	GSCOCG00000107001-RA	NA	NA	C-myc_promoter-binding_protein_isoform_X1_[Microplitis_demolitor]	7.09653	7.01286	6.9282	6.77634	6.50459	9.61931
	GSCOCG00002679001-RA	zn_finger	NA	zinc_finger_protein_436-like	6.42683	6.37112	6.34818	6.77547	7.06774	6.3374
	GSCOCG00011436001-RA	NA	NA	nadph--cytochrome_p450_reductase_isoform_x1	5.9238	6.10941	6.16705	6.77505	6.63851	9.38913
	GSCOCG00009761001-RA	NA	NA	craniofacial_development_protein_1_[Microplitis_demolitor	6.31044	6.14511	6.22374	6.77427	7.00323	5.21029
	GSCOCG00005481001-RA	NA	NA	E3_ubiquitin-protein_ligase_TRIM33_[Microplitis_demolitor]	6.65863	6.48489	6.5966	6.77291	6.11359	6.14704
	GSCOCG00004248001-RA	NA	NA	LIM/homeobox_protein_Lhx3-like_[Microplitis_demolitor]	4.94388	5.62748	5.89482	6.77258	6.63294	0.226403
	GSCOCG00001609001-RA	NA	NA	serine_threonine-protein_phosphatase_5	6.50155	6.74527	6.76711	6.77142	7.63216	5.38922
	GSCOCG00003208001-RA	NA	NA	rho_GTPase-activating_protein_32_isoform_X1_[Microplitis_demolitor	6.79399	7.01124	6.95537	6.77054	6.99324	6.20697
	GSCOCG00011299001-RA	NA	NA	trna_(guanine-n2)-methyltransferase_homolog_isoform_x1	6.64913	6.52596	6.55482	6.76946	7.26175	7.16258
	GSCOCG00009437001-RA	NA	NA	succinyl-ligase	6.53895	6.71232	6.74933	6.76941	7.43016	7.91319
	GSCOCG00004218001-RA	NA	NA	phosphatidylinositol-bisphosphate_3-kinase_catalytic_subunit_delta_isoform	5.9834	6.60178	6.5348	6.76897	6.57146	5.53807
	GSCOCG00006950001-RA	NA	NA	uncharacterized_protein_CG7065-like_[Microplitis_demolitor]	6.9007	6.83099	6.89415	6.76753	5.88797	6.68421
	GSCOCG00007406001-RA	NA	NA	poly(rC)-binding_protein_3_isoform_X1_[Diachasma_alloeum	6.91695	6.88474	6.90878	6.76718	6.4023	6.90221
	GSCOCG00004643001-RA	NA	NA	protein_beta_isoform_isoform_x2	6.75889	6.90118	6.95816	6.76694	6.18296	7.76234
	GSCOCG00008778001-RA	NA	NA	putative_uncharacterized_protein_DDB_G0291812_isoform_X1_[Microplitis_demolitor]	6.01171	6.61189	6.76247	6.76685	6.61755	8.18248
	GSCOCG00001057001-RA	NA	NA	uncharacterized_protein_LOC103581025_[Microplitis_demolitor]	5.83907	6.2749	6.32515	6.76632	6.78449	5.94265
	GSCOCG00008931001-RA	NA	NA	vinculin_isoform_X1_[Microplitis_demolitor]	7.27516	7.18769	7.11875	6.76432	6.53759	7.52759
	GSCOCG00007383001-RA	NA	NA	uncharacterized_protein_LOC103579703_[Microplitis_demolitor]	5.54338	6.20728	6.28836	6.76381	7.06671	0.154812
	GSCOCG00010022001-RA	NA	NA	superkiller_viralicidic_activity_2-like_2	6.95576	7.00544	6.99377	6.76251	6.79576	5.90917
	GSCOCG00010212001-RA	NA	NA	lysine-specific_demethylase_4a-like_isoform_x1	6.46055	6.50411	6.50336	6.76181	6.12716	6.54816
	GSCOCG00001287001-RA	NA	NA	serine_threonine-protein_kinase_gl21140_isoform_x1	5.90023	6.27529	6.31838	6.75964	7.17502	7.67514
	GSCOCG00004331001-RA	NA	NA	colorectal_mutant_cancer_protein_isoform_x1	6.6425	6.76605	6.76976	6.75882	6.29946	5.58349
	GSCOCG00007156001-RA	NA	NA	transcription_termination_factor_2_[Microplitis_demolitor	5.69042	6.14603	6.23035	6.75856	7.28107	3.5573
	GSCOCG00011729001-RA	NA	NA	catenin_delta-2_isoform_x1	7.01583	7.10385	7.04362	6.75842	7.18173	7.37835
	GSCOCG00008676001-RA	NA	NA	U3_small_nucleolar_RNA-associated_protein_14_homolog_A_[Microplitis_demolitor]	6.1231	6.18373	6.25262	6.75828	6.80238	5.89212
	GSCOCG00005480001-RA	NA	NA	n-acetyltransferase_10	7.08106	7.01096	7.01972	6.7582	6.40145	5.51897
	GSCOCG00000825001-RA	NA	NA	uncharacterized_protein_C6orf136_homolog_[Microplitis_demolitor]	6.50018	6.44346	6.41468	6.75663	7.02834	4.69569
	GSCOCG00003178001-RA	NA	NA	protein_strawberry_notch-like_isoform_x1	7.49413	7.3938	7.23769	6.75655	6.64947	6.75971
	GSCOCG00003798001-RA	NA	NA	eukaryotic_translation_initiation_factor_2_subunit_1	7.2373	7.2356	7.18608	6.75587	7.21455	7.31698
	GSCOCG00006120001-RA	NA	NA	aldehyde_mitochondrial	7.00094	7.09998	7.09332	6.75503	7.13706	8.03266
	GSCOCG00010741001-RA	NA	NA	uncharacterized_protein_LOC103577447_[Microplitis_demolitor]	6.99005	6.76164	6.77355	6.75441	6.91535	6.26279
	GSCOCG00010590001-RA	NA	NA	tetratricopeptide_repeat_protein_39B_[Microplitis_demolitor	6.26097	6.4857	6.54896	6.75417	6.98435	9.7045
	GSCOCG00007717001-RA	NA	NA	protein_SMG5_[Microplitis_demolitor]	6.82315	6.6869	6.74045	6.75386	6.903	7.46435
	GSCOCG00005659001-RA	NA	NA	syntaxin-5	6.30264	6.42404	6.50736	6.75268	7.02902	8.95723
	GSCOCG00010181001-RA	NA	NA	dosage_compensation_regulator_isoform_x2	7.17838	7.17732	7.15685	6.7515	6.31542	7.85012
	GSCOCG00001411001-RA	NA	NA	protein_star-like	7.33566	6.98983	6.92361	6.75082	7.02434	4.35064
	GSCOCG00008478001-RA	NA	NA	alpha-mannosidase_2	6.79754	6.9583	6.96726	6.74975	6.69846	9.17813
	GSCOCG00008306001-RA	NA	NA	putative_protein_FAM10A4_[Microplitis_demolitor	7.00516	7.0744	7.09951	6.74964	6.60338	5.61827
	GSCOCG00009971001-RA	NA	NA	ribosomal_protein_s6_kinase_beta-1-like	6.70821	6.63093	6.63214	6.74863	6.46944	6.35779
	GSCOCG00008450001-RA	NA	NA	trafficking_protein_particle_complex_subunit_8_[Microplitis_demolitor]	6.14926	6.23461	6.28158	6.74855	6.43889	7.10381
	GSCOCG00006851001-RA	NA	NA	putative_phospholipase_B-like_lamina_ancestor_[Microplitis_demolitor]	6.63181	6.64866	6.64811	6.74747	6.39906	8.66834
	GSCOCG00003388001-RA	NA	NA	t-cell_immunomodulatory_protein	7.06632	6.94376	6.94148	6.74645	6.58683	8.65677
	GSCOCG00001124001-RA	NA	NA	trimethylguanosine_synthase_[Microplitis_demolitor	6.68245	6.59768	6.55856	6.74619	6.90191	6.47417
	GSCOCG00008168001-RA	NA	NA	5-3_exoribonuclease_2_homolog	7.07029	7.10194	7.05165	6.74594	6.36656	6.5534
	GSCOCG00008352001-RA	NA	NA	calponin_homology_domain-containing_protein_DDB_G0272472-like_isoform_X4_[Microplitis_demolitor]	6.08271	6.15612	6.30701	6.74591	6.03373	7.39279
	GSCOCG00004862001-RA	NA	NA	tricarboxylate_transport_mitochondrial	5.7837	6.40336	6.47641	6.74557	7.15457	3.46625
	GSCOCG00006471001-RA	NA	NA	kinesin-related_protein_4_isoform_X4_[Microplitis_demolitor]	7.24425	6.85673	6.90994	6.74534	5.87566	5.94058
	GSCOCG00013288001-RA	NA	NA	transmembrane_channel-like_protein_7	6.23581	6.3739	6.5035	6.74531	6.29798	6.50353
	GSCOCG00007175001-RA	NA	NA	serine_threonine-protein_kinase_partial	7.01144	6.8912	6.83387	6.74507	7.07947	7.66313
	GSCOCG00000192001-RA	NA	NA	membrane-associated_guanylate_kinase2C_WW_and_PDZ_domain-containing_protein_1_[Microplitis_demolitor]	7.16627	7.02465	6.9133	6.74273	6.16427	5.91466
	GSCOCG00005790001-RA	NA	NA	vacuolar_protein_sorting-associated_protein_54_isoform_X1_[Microplitis_demolitor	6.62579	6.68277	6.72401	6.74175	6.66334	8.47988
	GSCOCG00009183001-RA	NA	NA	uncharacterized_protein_LOC103572938_[Microplitis_demolitor]	6.742	6.62914	6.61308	6.74155	6.11064	7.27905
	GSCOCG00001538001-RA	NA	NA	transcription_elongation_factor_s-ii	6.5935	6.5121	6.57619	6.74092	7.19719	5.42215
	GSCOCG00003240001-RA	NA	NA	protein_FAM114A2_[Microplitis_demolitor]	6.1194	6.23839	6.3328	6.74	6.65747	7.57921
	GSCOCG00000299001-RA	NA	NA	cullin-1	6.00479	6.27399	6.37005	6.7392	6.82667	4.25212
	GSCOCG00004007001-RA	NA	NA	speckle-type_POZ_protein-like_[Microplitis_demolitor]	5.60905	6.18303	6.0194	6.73883	6.94339	0.844322
	GSCOCG00009765001-RA	NA	NA	putative_RNA_exonuclease_NEF-sp_[Microplitis_demolitor	6.5315	6.46832	6.52235	6.73866	6.5127	6.49286
	GSCOCG00008069001-RA	NA	NA	protein_MAK16_homolog_A_[Fopius_arisanus]	6.15331	6.06364	6.18049	6.73822	6.77665	4.50063
	GSCOCG00005125001-RA	NA	NA	protein_split_ends_[Microplitis_demolitor	4.62475	5.84217	6.19294	6.73802	6.80195	3.95958
	GSCOCG00001778001-RA	NA	NA	glutamyl_aminopeptidase_isoform_x1	6.96246	6.9461	6.87851	6.73671	6.78676	7.91289
	GSCOCG00003469001-RA	NA	NA	b-cell_receptor-associated_protein_31	6.91957	6.83833	6.8262	6.73649	7.60359	6.9984
	GSCOCG00004414001-RA	NA	NA	E3_ubiquitin-protein_ligase_KCMF1-like_isoform_X1_[Habropoda_laboriosa]	6.36415	6.45396	6.58895	6.73603	6.67889	6.84347
	GSCOCG00004945001-RA	NA	NA	CREB-binding_protein_[Microplitis_demolitor]	6.07543	6.52315	6.39996	6.73586	5.64415	5.38228
	GSCOCG00008585001-RA	NA	NA	dynactin_subunit_1_isoform_x1	6.80645	6.79788	6.76178	6.73496	6.8575	7.43686
	GSCOCG00003317001-RA	NA	NA	uncharacterized_protein_LOC103570548_isoform_X1_[Microplitis_demolitor]	6.8649	7.03592	7.05563	6.73404	6.24695	6.53305
	GSCOCG00010587001-RA	NA	NA	dna_replication_licensing_factor_mcm4	6.50934	6.52544	6.55876	6.73373	7.31957	3.86404
	GSCOCG00009781001-RA	NA	NA	centromere-associated_protein_E-like_isoform_X1_[Microplitis_demolitor]	6.56044	6.43576	6.43963	6.73252	7.01592	0
	GSCOCG00002217001-RA	NA	NA	golgi_integral_membrane_protein_4-like_isoform_x1	6.68642	6.21813	6.21135	6.73166	6.57522	6.76292
	GSCOCG00002361001-RA	NA	NA	pleckstrin_homology_domain-containing_family_G_member_5_isoform_X1_[Microplitis_demolitor	6.45653	7.11776	7.09305	6.73094	6.04015	8.14694
	GSCOCG00010232001-RA	ribosome	ribosome	39S_ribosomal_protein_L382C_mitochondrial_[Microplitis_demolitor	6.98757	6.74286	6.69365	6.73003	6.98139	6.09685
	GSCOCG00004863001-RA	NA	NA	swi_snf-related_matrix-associated_actin-dependent_regulator_of_chromatin_subfamily_b_member_1	6.47792	6.40539	6.48403	6.7284	7.34239	4.96652
	GSCOCG00007377001-RA	NA	NA	transcriptional_activator_Myb_isoform_X1_[Microplitis_demolitor]	6.9595	6.83731	6.77838	6.72671	6.15223	8.32208
	GSCOCG00011066001-RA	NA	NA	ww_domain-binding_protein_11	6.27519	6.20767	6.26672	6.72664	6.04553	5.99092
	GSCOCG00013653001-RA	NA	NA	clathrin_interactor_1_[Microplitis_demolitor]	6.0564	6.1847	6.29588	6.72617	6.46542	7.61608
	GSCOCG00010321001-RA	NA	NA	NA	1.16981	1.71323	1.25479	6.72482	6.81515	3.99789
	GSCOCG00009810001-RA	NA	NA	ubiquitin_carboxyl-terminal_hydrolase_31-like	7.19114	7.26709	7.17628	6.72424	5.74786	6.23327
	GSCOCG00000766001-RA	NA	NA	ecdysone-induced_protein_74ef_isoform_x2	5.96583	5.9138	5.8814	6.72347	5.28172	6.10633
	GSCOCG00011522001-RA	zn_finger	NA	zinc_finger_protein_91	6.54544	6.88359	6.88444	6.72341	7.10958	6.87589
	GSCOCG00009211001-RA	NA	NA	nadh-ubiquinone_oxidoreductase_75_kda_mitochondrial	7.0086	6.97109	7.07044	6.72246	7.26355	8.42022
	GSCOCG00000394001-RA	NA	NA	splicing_factor_u2af_50_kda_subunit_isoform_x1	7.01475	6.91503	6.85181	6.72225	6.61823	6.78497
	GSCOCG00003205001-RA	dvp	NA	homeobox_protein_pknox2-like_isoform_x1	6.5161	6.75835	6.72548	6.72189	6.47797	4.37185
	GSCOCG00003305001-RA	NA	NA	structural_maintenance_of_chromosomes_protein_5	7.09176	6.66228	6.59953	6.72102	7.22959	4.31213
	GSCOCG00003995001-RA	NA	NA	proton-coupled_amino_acid_transporter_4	6.707	6.55101	6.39201	6.72068	7.06423	9.4972
	GSCOCG00008866001-RA	NA	NA	uncharacterized_protein_loc107041856_isoform_x4	6.27979	6.55174	6.47623	6.719	6.8914	6.22832
	GSCOCG00002222001-RA	NA	NA	WASH_complex_subunit_FAM21-like_isoform_X1_[Microplitis_demolitor]	6.61529	6.84713	6.76281	6.71797	5.99222	6.20367
	GSCOCG00010062001-RA	NA	NA	abhydrolase_domain-containing_protein_4_isoform_x1	6.48104	6.41882	6.45947	6.71795	6.83436	6.39262
	GSCOCG00003974001-RA	NA	NA	cdc42_homolog	7.36639	7.11099	7.10557	6.71656	7.29667	7.82002
	GSCOCG00004025001-RA	NA	NA	negative_elongation_factor_d	6.50448	6.25161	6.36959	6.71583	6.53159	6.6493
	GSCOCG00004944001-RA	NA	NA	creb-binding_protein	6.25804	6.50296	6.5104	6.7158	5.74791	6.04503
	GSCOCG00004904001-RA	NA	NA	succinyl-:3-ketoacid_coenzyme_a_transferase_mitochondrial	7.33073	6.99706	6.9309	6.71492	6.79769	5.79745
	GSCOCG00003969001-RA	NA	NA	protein_sly1_homolog	6.56163	6.56145	6.58332	6.71469	6.82297	8.21784
	GSCOCG00002524001-RA	NA	NA	speckle-type_POZ_protein-like_[Microplitis_demolitor]	6.05403	6.17705	6.26462	6.71392	7.12355	4.62128
	GSCOCG00013126001-RA	NA	NA	uncharacterized_protein_loc106744564_isoform_x2	5.84442	6.46623	6.62633	6.71253	6.68231	5.28162
	GSCOCG00007663001-RA	NA	NA	pre-mrna-splicing_factor_cwc25_homolog	6.51735	6.81727	6.83545	6.71248	6.26215	6.60709
	GSCOCG00001689001-RA	NA	NA	uncharacterized_protein_LOC103573275_[Microplitis_demolitor]	6.76221	6.87819	6.82414	6.7123	6.3963	7.53326
	GSCOCG00006635001-RA	NA	NA	uncharacterized_protein_LOC103572422_isoform_X3_[Microplitis_demolitor]	5.52717	5.96321	6.13959	6.70972	6.98116	4.74933
	GSCOCG00009084001-RA	NA	NA	myelin_expression_factor_2_isoform_x2	7.59969	7.30485	7.27464	6.70862	6.65431	7.42492
	GSCOCG00003216001-RA	NA	NA	cyclin-g-associated_kinase	6.45092	6.53323	6.61856	6.70843	6.15981	6.54226
	GSCOCG00001418001-RA	NA	NA	nucleolar_GTP-binding_protein_2_[Microplitis_demolitor]	6.96646	6.93318	6.99711	6.708	6.40962	6.59944
	GSCOCG00008624001-RA	NA	NA	serine--trna_mitochondrial	7.01949	6.86544	6.86628	6.70731	6.81309	7.09184
	GSCOCG00009131001-RA	NA	NA	g_protein-coupled_receptor_kinase_1	6.96129	6.7116	6.72123	6.70522	6.61238	6.19035
	GSCOCG00007995001-RA	NA	NA	arf-gap_with_coiled-ank_repeat_and_ph_domain-containing_protein_2	5.88119	6.05418	6.20291	6.7052	6.442	5.59052
	GSCOCG00009152001-RA	NA	NA	peroxisomal_acyl-coenzyme_a_oxidase_3	5.62776	6.39814	6.53033	6.70518	6.40223	5.19887
	GSCOCG00006283001-RA	NA	NA	uv_radiation_resistance-associated_gene_protein	6.44191	6.55168	6.57778	6.70471	6.92607	6.59455
	GSCOCG00003336001-RA	NA	NA	dentin_sialophosphoprotein-like_[Microplitis_demolitor]	6.09852	6.2123	6.31782	6.70442	6.23961	4.60735
	GSCOCG00003353001-RA	NA	NA	integrator_complex_subunit_8_[Microplitis_demolitor]	6.51223	6.58513	6.54047	6.70325	6.52558	6.3934
	GSCOCG00004703001-RA	NA	NA	r3h_domain-containing_protein_1_isoform_x1	6.24414	6.3477	6.434	6.70248	5.51782	10.0523
	GSCOCG00005597001-RA	NA	NA	RNA_polymerase_II-associated_protein_3_[Microplitis_demolitor]	6.96289	6.85002	6.76446	6.70246	7.08122	4.99817
	GSCOCG00000645001-RA	NA	NA	WD_repeat-containing_protein_75_[Microplitis_demolitor]	6.826	6.74403	6.6876	6.69928	6.95866	4.93326
	GSCOCG00001276001-RA	NA	NA	glutamic_acid-rich_protein_[Microplitis_demolitor]	6.40612	6.39832	6.42451	6.69905	6.80692	5.58773
	GSCOCG00002153001-RA	NA	NA	dedicator_of_cytokinesis_protein_3_isoform_X1_[Microplitis_demolitor]	6.2511	6.30105	6.26955	6.69817	6.2792	8.38199
	GSCOCG00001865001-RA	NA	NA	ef-hand_domain-containing_protein_d2_homolog	7.4588	7.07073	7.18597	6.69812	6.63287	4.5226
	GSCOCG00010833001-RA	NA	NA	Lymphocyte_cytosolic_protein_2_[Camponotus_floridanus]	7.2015	6.75261	6.61981	6.69705	6.15602	5.04386
	GSCOCG00009541001-RA	NA	NA	uncharacterized_protein_LOC103573437_[Microplitis_demolitor]	6.88735	6.85597	6.85219	6.69581	7.53409	7.97938
	GSCOCG00010412001-RA	NA	NA	protein_ergic-53	6.03276	6.18202	6.2953	6.69291	6.62491	9.09207
	GSCOCG00007728001-RA	NA	NA	ubiquitin-conjugating_enzyme_E2_Q2_[Microplitis_demolitor]	6.60117	6.58308	6.63541	6.69222	7.17875	5.95871
	GSCOCT00002682001.3-RA	Imm_gene	effectors	NADPH_oxidase_5	6.73151	6.99107	6.96512	6.69185	6.40586	5.15316
	GSCOCG00008840001-RA	NA	NA	histone-lysine_n-methyltransferase_eggless	6.2263	6.28274	6.30808	6.69093	6.795	5.73231
	GSCOCG00010792001-RA	NA	NA	bleomycin_hydrolase	7.22402	6.86509	6.77194	6.69061	6.46366	7.64481
	GSCOCG00012866001-RA	NA	NA	probable_ubiquitin_carboxyl-terminal_hydrolase_faf-x	6.55041	6.49471	6.41912	6.69047	6.69509	7.42025
	GSCOCG00010149001-RA	NA	NA	atpase_family_aaa_domain-containing_protein_3	6.63455	6.65399	6.63733	6.68998	7.09056	4.36005
	GSCOCG00009167001-RA	NA	NA	sodium_potassium-transporting_atpase_subunit_beta-2	7.28906	7.13589	7.04613	6.68986	7.48494	6.20682
	GSCOCG00006242001-RA	NA	NA	ras-like_gtp-binding_protein_rho1_isoform_x1	6.88499	6.43078	6.42762	6.68915	6.36405	6.59734
	GSCOCG00002913001-RA	NA	NA	transmembrane_protein_184b_isoform_x1	6.76866	6.71102	6.66454	6.6883	6.79133	8.90091
	GSCOCG00004729001-RA	NA	NA	dna-directed_rna_polymerases_and_iii_subunit_rpabc2	6.4445	6.48293	6.57625	6.68797	6.76167	6.60064
	GSCOCG00005979001-RA	NA	NA	claspin_homolog_[Microplitis_demolitor]	5.74776	6.07762	6.23335	6.68783	6.48629	2.68525
	GSCOCG00003489001-RA	NA	NA	ecotropic_viral_integration_site_5_ortholog_[Microplitis_demolitor	6.92854	6.81815	6.77771	6.68755	6.53541	8.52435
	GSCOCG00004348001-RA	NA	NA	uncharacterized_protein_LOC103570197_[Microplitis_demolitor]	6.4289	6.55894	6.52427	6.68742	6.61649	4.57739
	GSCOCG00008995001-RA	NA	NA	atp-dependent_rna_helicase_ddx54	6.89167	6.71977	6.70437	6.68727	6.87223	5.95218
	GSCOCG00006787001-RA	NA	NA	uncharacterized_protein_LOC103578142_[Microplitis_demolitor]	5.79235	6.19569	6.39539	6.68716	7.07742	7.94595
	GSCOCG00008955001-RA	NA	NA	dna_repair_endonuclease_xpf	6.35917	6.4881	6.49475	6.68714	7.04505	5.90727
	GSCOCG00010626001-RA	NA	NA	WD_repeat-containing_protein_59_isoform_X2_[Microplitis_demolitor]	6.55679	6.61253	6.59007	6.6863	6.95568	6.94704
	GSCOCG00004244001-RA	NA	NA	manganese-transporting_atpase_13a1	6.47232	6.80196	6.8386	6.679	7.15135	8.71138
	GSCOCG00010386001-RA	NA	NA	transmembrane_and_tpr_repeat-containing_protein_cg4050-like	6.69683	6.75396	6.66942	6.67867	6.99639	7.24063
	GSCOCG00008848001-RA	NA	NA	large_subunit_gtpase_1_homolog	6.79529	6.62378	6.62122	6.67767	6.63697	6.10067
	GSCOCG00000940001-RA	NA	NA	translocating_chain-associated_membrane_protein_1	6.54137	6.07654	6.12619	6.67368	6.8339	9.47632
	GSCOCG00010114001-RA	NA	NA	dna_ligase_1_isoform_x1	6.54708	6.50168	6.59158	6.67342	6.3131	3.74829
	GSCOCG00000640001-RA	NA	NA	vigilin	6.45107	6.46355	6.51389	6.67195	7.10384	9.73229
	GSCOCG00006114001-RA	NA	NA	protein_groucho-1-like_isoform_x1	5.94885	5.89688	6.02339	6.67146	6.7204	5.84781
	GSCOCG00010623001-RA	NA	NA	katanin_p80_wd40_repeat-containing_subunit_b1_isoform_x1	6.02798	6.0521	6.10388	6.67092	6.85913	6.57199
	GSCOCG00002905001-RA	NA	NA	NA	6.80673	6.67116	6.68904	6.67086	6.12785	6.62816
	GSCOCG00011032001-RA	mitoch_rib	NA	28s_ribosomal_protein_mitochondrial	7.05658	6.83235	6.82806	6.66976	6.79709	6.1674
	GSCOCG00000176001-RA	NA	NA	collagen_type_iv_alpha-3-binding_protein	6.42853	6.38472	6.43453	6.66941	6.61358	7.89419
	GSCOCG00010279001-RA	NA	NA	periodic_tryptophan_protein_2_homolog_[Microplitis_demolitor]	6.55708	6.57938	6.62584	6.66907	6.69263	5.86234
	GSCOCG00005672001-RA	NA	NA	eukaryotic_translation_initiation_factor_3_subunit_k	6.88873	6.80426	6.82118	6.6684	7.33321	6.9977
	GSCOCG00000937001-RA	NA	NA	nuclear_factor_of_activated_T-cells_5_isoform_X1_[Microplitis_demolitor]	6.1123	6.35783	6.42287	6.66789	6.31797	6.27689
	GSCOCG00003593001-RA	NA	NA	bcl2_adenovirus_e1b_19_kda_protein-interacting_protein_3	7.11198	6.77406	6.61627	6.66576	6.44719	8.81693
	GSCOCG00007677001-RA	NA	NA	ap-3_complex_subunit_beta-2	6.83319	6.74985	6.71852	6.66476	6.59555	7.40861
	GSCOCG00002232001-RA	NA	NA	general_transcription_factor_iih_subunit_1	6.63388	6.77972	6.72526	6.66398	6.80515	7.62506
	GSCOCG00001576001-RA	NA	NA	uncharacterized_protein_LOC103578695_[Microplitis_demolitor]	6.01018	6.0953	6.24088	6.66194	7.14954	4.81428
	GSCOCG00009695001-RA	NA	NA	tankyrase_isoform_x1	7.02726	6.96777	6.98648	6.66101	6.03504	8.60766
	GSCOCG00003470001-RA	NA	NA	uncharacterized_protein_LOC103576478_[Microplitis_demolitor]	6.57371	6.40815	6.45345	6.66084	6.94232	7.36926
	GSCOCG00007079001-RA	NA	NA	ran_gtpase-activating_protein_1	6.8989	6.85463	6.90024	6.65968	7.18091	4.94015
	GSCOCG00002147001-RA	NA	NA	uncharacterized_protein_loc109851776_isoform_x5	6.96194	6.881	6.84815	6.65847	6.27225	5.17882
	GSCOCG00005511001-RA	NA	NA	solute_carrier_family_41_member_1-like	5.64174	6.06134	6.18046	6.65771	6.8995	0.879277
	GSCOCG00006443001-RA	NA	NA	guanine_nucleotide-binding_3_homolog	6.39628	6.44622	6.46711	6.65755	7.44441	6.16213
	GSCOCG00004045001-RA	NA	NA	TBC1_domain_family_member_1_isoform_X1_[Microplitis_demolitor]	5.87952	6.38056	6.51803	6.65602	6.74467	8.01542
	GSCOCG00008254001-RA	NA	NA	ubiquitin-protein_ligase_e3b_isoform_x1	6.67948	6.56728	6.5143	6.65537	6.08952	7.18753
	GSCOCG00006495001-RA	NA	NA	nedd8-activating_enzyme_e1_catalytic_subunit	6.5725	6.65332	6.61549	6.65409	7.10569	4.96943
	GSCOCG00009267001-RA	NA	NA	transmembrane_emp24_domain-containing	6.58949	6.53108	6.56914	6.65407	6.62193	10.7253
	GSCOCG00007766001-RA	NA	NA	dual_specificity_protein_phosphatase_mpk3	7.19379	7.1115	6.97946	6.65283	6.0823	7.90448
	GSCOCG00006301001-RA	NA	NA	e3_ubiquitin-protein_ligase_mdm2-like	7.2018	6.9278	6.85042	6.65215	6.97148	7.11974
	GSCOCG00001476001-RA	NA	NA	NA	6.30458	6.38453	6.39352	6.65145	6.84905	6.28662
	GSCOCG00001795001-RA	NA	NA	serine/arginine_repetitive_matrix_protein_1_isoform_X1_[Microplitis_demolitor	6.88401	6.73528	6.72202	6.65128	6.40267	7.62536
	GSCOCG00009795001-RA	NA	NA	tyrosine-protein_kinase_src42a_isoform_x3	6.70635	6.73082	6.65947	6.65117	6.70815	5.57025
	GSCOCG00001313001-RA	NA	NA	protein_SMG7_[Microplitis_demolitor]	6.29102	6.56197	6.68383	6.65067	6.73977	6.92833
	GSCOCG00002157001-RA	NA	NA	methionine_aminopeptidase_2	6.98081	6.99962	6.9927	6.6496	7.58588	6.08484
	GSCOCG00009355001-RA	NA	NA	e3_ubiquitin-protein_ligase_ring1	6.24575	6.46353	6.45976	6.6488	6.77261	6.17367
	GSCOCG00002038001-RA	NA	NA	retinol_dehydrogenase_11_isoform_X2_[Microplitis_demolitor]	6.85582	6.62869	6.62038	6.64764	6.84227	6.80117
	GSCOCG00009151001-RA	NA	NA	probable_cytosolic_iron-sulfur_protein_assembly_protein_ciao1_isoform_x1	6.59633	6.50765	6.55562	6.64707	6.65682	6.75106
	GSCOCG00003250001-RA	NA	NA	uncharacterized_protein_LOC103579240_[Microplitis_demolitor]	7.30955	7.19794	6.96514	6.64677	6.20752	6.78816
	GSCOCG00007044001-RA	NA	NA	beta-parvin	6.71157	6.55327	6.53193	6.64614	6.82488	6.55288
	GSCOCG00003493001-RA	NA	NA	homeobox_protein_4_[Microplitis_demolitor]	6.25211	6.16962	6.22096	6.64494	6.53393	8.04925
	GSCOCG00003562001-RA	NA	NA	Fanconi_anemia_group_D2_protein_homolog_[Microplitis_demolitor	6.76589	6.72063	6.72031	6.64472	6.59715	4.8477
	GSCOCG00005565001-RA	NA	NA	protein_tipin_homolog	6.90791	6.65344	6.64145	6.6442	6.72769	5.36501
	GSCOCT00011725001.2-RA	Imm_gene	toll	Pellino_Tollpathway	7.08482	7.13142	7.09815	6.64416	7.31628	7.8861
	GSCOCG00003595001-RA	NA	NA	polyadenylate-binding_protein-interacting_protein_2_[Microplitis_demolitor]	6.57159	6.64912	6.70162	6.64359	6.22723	8.11934
	GSCOCG00000326001-RA	NA	NA	transcription_elongation_factor_b_polypeptide_3	6.2076	6.25626	6.28497	6.64279	6.40883	6.91476
	GSCOCG00008030001-RA	NA	NA	uncharacterized_protein_LOC103577030_[Microplitis_demolitor]	6.56027	6.42289	6.42234	6.64237	6.86085	0.0604479
	GSCOCG00000925001-RA	NA	NA	protein_bunched2C_class_2/F/G_isoform-like_[Pseudomyrmex_gracilis	6.5346	6.53809	6.49948	6.64215	6.21372	7.90814
	GSCOCG00000439001-RA	zn_finger	NA	zinc_finger_protein_62_homolog_isoform_x1	6.54152	6.62044	6.65062	6.64083	6.41164	5.73711
	GSCOCG00006332001-RA	NA	NA	condensin_complex_subunit_1	6.23181	6.33079	6.3012	6.64055	7.19383	4.19568
	GSCOCG00008870001-RA	NA	NA	uncharacterized_protein_KIAA1109_isoform_X1_[Microplitis_demolitor]	6.47877	6.67463	6.69074	6.6384	6.06385	8.18559
	GSCOCG00003471001-RA	NA	NA	transcription_elongation_factor_spt6-like_isoform_x2	6.91599	6.94864	6.82859	6.63773	6.59868	0
	GSCOCG00013240001-RA	NA	NA	uncharacterized_protein_LOC103571926_[Microplitis_demolitor]	6.46957	6.60967	6.55284	6.63653	6.91868	6.76043
	GSCOCG00005678001-RA	NA	NA	protein_expanded_isoform_x1	6.71876	6.72892	6.71582	6.63591	5.6775	4.42463
	GSCOCG00008713001-RA	NA	NA	protein_n-terminal_glutamine_amidohydrolase	6.22114	6.24311	6.23343	6.6358	6.27874	5.87913
	GSCOCG00000001001-RA	NA	NA	zinc-type_alcohol_dehydrogenase-like_protein_C1773_06c_isoform_X1_[Microplitis_demolitor	6.3916	6.33638	6.24481	6.63553	6.7001	6.18038
	GSCOCG00007943001-RA	NA	NA	phosphatidylinositol_4-kinase_type_2-alpha	6.05795	6.34937	6.44357	6.63541	6.32237	8.28775
	GSCOCG00001809001-RA	NA	NA	prolyl_4-hydroxylase_subunit_alpha-2	7.14881	7.1633	7.07177	6.63513	6.44718	6.02701
	GSCOCG00013560001-RA	NA	NA	AT-rich_interactive_domain-containing_protein_5B_[Camponotus_floridanus]	6.06924	6.18015	6.18097	6.63447	5.66793	7.05211
	GSCOCG00002167001-RA	NA	NA	transcriptional_adapter_2-alpha	6.47556	6.4534	6.46737	6.63444	7.09315	5.53269
	GSCOCG00003172001-RA	histone	NA	histone_acetyltransferase_kat2a	6.52601	6.76726	6.78922	6.6344	6.22772	5.94901
	GSCOCG00007572001-RA	NA	NA	regulator_of_nonsense_transcripts_3A_[Microplitis_demolitor	6.60288	6.4717	6.47877	6.63325	6.41833	6.35299
	GSCOCG00000228001-RA	NA	NA	uncharacterized_protein_LOC103568870_[Microplitis_demolitor]	7.01068	6.958	6.88652	6.63223	7.12088	7.67558
	GSCOCG00005599001-RA	NA	NA	aldehyde_dimeric_nadp-preferring_isoform_x3	7.89773	7.2569	7.17495	6.63152	6.33518	6.80771
	GSCOCG00011076001-RA	NA	NA	nuclear_autoantigenic_sperm_protein_[Microplitis_demolitor]	6.74539	6.45504	6.49392	6.63092	7.12789	5.97389
	GSCOCG00010761001-RA	NA	NA	matrix_metalloproteinase-14_isoform_x1	5.43006	4.73998	4.77339	6.63027	5.69355	4.22957
	GSCOCG00005780001-RA	NA	NA	carbonic_anhydrase_2_isoform_x2	6.74901	6.43401	6.46581	6.63019	7.11032	7.38965
	GSCOCG00003736001-RA	NA	NA	heterogeneous_nuclear_ribonucleoprotein_H2_[Microplitis_demolitor	6.94043	6.69112	6.79016	6.62964	5.84815	6.37605
	GSCOCG00012492001-RA	NA	NA	uncharacterized_protein_LOC101741636_[Bombyx_mori	7.34219	7.10455	6.98617	6.62843	6.1626	8.30022
	GSCOCT00009725001.2-RA	Imm_gene	imd_jnk	FAS-associated_factor_2	6.782	6.97415	6.97316	6.62843	6.96474	7.98069
	GSCOCG00009724001-RA	NA	NA	ubiquitin_conjugation_factor_e4_b	6.6753	6.69994	6.65886	6.62768	6.07409	6.86304
	GSCOCG00002253001-RA	NA	NA	uncharacterized_protein_LOC103577901_[Microplitis_demolitor]	4.89348	6.61156	6.72605	6.62748	6.03498	0.154812
	GSCOCG00004582001-RA	mitoch	NA	mitochondrial-processing_peptidase_subunit_alpha	6.50164	6.54926	6.55279	6.6267	6.91591	6.14003
	GSCOCG00009161001-RA	NA	NA	THO_complex_subunit_5_homolog_[Microplitis_demolitor]	6.39609	6.62217	6.62699	6.6266	7.23493	5.21743
	GSCOCG00006037001-RA	NA	NA	uncharacterized_protein_LOC103577179_[Microplitis_demolitor]	5.52448	6.94153	7.01554	6.62523	6.29146	3.37785
	GSCOCG00004574001-RA	NA	NA	tubulin_gamma-2_chain	6.44466	6.40668	6.39889	6.62494	6.61754	5.04946
	GSCOCG00002535001-RA	NA	NA	WD_repeat-containing_protein_47_isoform_X2_[Diachasma_alloeum]	6.32425	6.3925	6.45531	6.62421	6.29711	3.22835
	GSCOCG00000067001-RA	NA	NA	protein_SON_isoform_X1_[Microplitis_demolitor]	6.47425	6.44404	6.48023	6.62236	6.51474	6.39429
	GSCOCG00005136001-RA	NA	NA	exportin-4_[Microplitis_demolitor]	6.90014	7.05247	7.01909	6.6221	6.47568	5.5683
	GSCOCG00008962001-RA	NA	NA	ribosomal_protein_s6_kinase_2_beta	5.62002	6.11843	6.21116	6.6202	6.549	5.21675
	GSCOCG00006696001-RA	NA	NA	putative_uncharacterized_protein_DDB_G0282133_[Microplitis_demolitor	6.34504	7.25598	7.31438	6.61923	6.29408	7.81197
	GSCOCG00009984001-RA	NA	NA	uncharacterized_protein_LOC103572087_isoform_X1_[Microplitis_demolitor]	6.84142	6.65332	6.68229	6.61861	6.77928	5.61339
	GSCOCG00004790001-RA	NA	NA	kinesin-like_protein_kif23	6.48287	6.38363	6.43958	6.61859	6.67248	5.20064
	GSCOCG00009609001-RA	NA	NA	mediator_of_RNA_polymerase_II_transcription_subunit_25_[Microplitis_demolitor]	6.46137	6.55405	6.61158	6.6169	6.02551	7.41348
	GSCOCG00000244001-RA	NA	NA	G2/mitotic-specific_cyclin-B_[Microplitis_demolitor	5.84989	6.24286	6.35975	6.61689	7.63696	0.345493
	GSCOCG00008286001-RA	NA	NA	btb_poz_domain-containing_adapter_for_cul3-mediated_degradation_protein_3	6.54916	6.64037	6.67378	6.61669	6.14344	6.40176
	GSCOCG00008650001-RA	NA	NA	proteasome_subunit_alpha_type-2	7.29073	7.25948	7.18859	6.61517	7.57895	7.72095
	GSCOCG00008274001-RA	NA	NA	uncharacterized_protein_C17orf85_homolog_[Microplitis_demolitor]	6.50604	6.44678	6.55768	6.61292	6.62389	5.78205
	GSCOCG00011886001-RA	NA	NA	serine_threonine-protein_kinase_polo	6.12912	6.20541	6.30546	6.61138	7.2992	2.62914
	GSCOCG00004590001-RA	NA	NA	uncharacterized_protein_LOC103576908_[Microplitis_demolitor]	3.0432	4.10695	4.63462	6.61014	6.61927	0.174238
	GSCOCG00010609001-RA	NA	NA	importin-13_[Microplitis_demolitor]	5.77011	5.87882	6.02166	6.60955	6.98741	5.20104
	GSCOCG00008528001-RA	NA	NA	uncharacterized_protein_loc108001643	6.48634	6.56825	6.51382	6.60682	5.21928	4.52544
	GSCOCG00004313001-RA	NA	NA	apolipoprotein_D_[Microplitis_demolitor]	2.15184	6.76277	7.4858	6.60681	5.2633	9.37935
	GSCOCG00005773001-RA	NA	NA	serine_threonine-protein_kinase_vrk1-like	6.28054	6.35934	6.51707	6.60612	6.71174	3.25902
	GSCOCG00008347001-RA	NA	NA	WD_repeat-containing_protein_20_isoform_X1_[Microplitis_demolitor]	6.00296	6.2663	6.26558	6.60598	6.55458	4.70687
	GSCOCG00007682001-RA	NA	NA	mitochondrial_import_receptor_subunit_TOM70_[Microplitis_demolitor]	6.67379	6.63322	6.64018	6.605	7.3456	7.15121
	GSCOCG00010504001-RA	NA	NA	uncharacterized_protein_LOC103572742_[Microplitis_demolitor]	6.26826	6.38224	6.40113	6.60426	6.65534	7.99683
	GSCOCG00000068001-RA	NA	NA	ADAMTS-like_protein_4_isoform_X1_[Microplitis_demolitor]	8.06842	7.38705	7.38778	6.60306	6.17109	5.22235
	GSCOCG00001866001-RA	NA	NA	arginyl-trna--protein_transferase_1_isoform_x2	5.72284	6.03331	6.26392	6.60145	6.93338	3.81831
	GSCOCG00001933001-RA	NA	NA	apoptosis-resistant_e3_ubiquitin_protein_ligase_1_isoform_x1	7.30136	7.62459	7.47754	6.60113	6.18526	2.58926
	GSCOCG00000927001-RA	NA	NA	tyrosine-protein_kinase_src64b_isoform_x1	6.72972	6.75794	6.68905	6.60052	6.43849	0.622862
	GSCOCG00000355001-RA	NA	NA	nuclear_envelope_integral_membrane_protein_1	6.50011	7.06319	7.09776	6.59726	6.62437	2.47927
	GSCOCG00000272001-RA	NA	NA	nucleoporin_NUP188_homolog_[Microplitis_demolitor]	6.70504	6.75553	6.75248	6.5972	6.25712	7.51041
	GSCOCG00001744001-RA	NA	NA	E3_ubiquitin-protein_ligase_listerin_[Microplitis_demolitor]	6.6808	6.71937	6.69345	6.59709	6.56667	7.65711
[truncated: 12,142 more rows]

## Sheet: Supplementary Data 4
	Supplementary Data 4. Mapping statistics from Cotesia congregata ovary (Ov) and venom gland (vg) RNAseq libraries.
	Sample	Raw reads	Filtered reads	Mapped reads	Mapping rate (%)*	Assigned to gene features	Assigned to gene features (%)**	Assigned to nudiviral genes (%)***	Assigned to virulence genes (%)***	Assigned to antiviral genes (%)***	Assigned to immunity genes (%)***	Assigned to other genes (%)***
	Ov2.1	53883173	53246722	51166325	96.0	42312128	82.7	0.69	0.04	0.81	3.97	94.50
	Ov2.2	45652983	44951547	43144430	96.1	35993335	83.4	0.26	0.01	0.83	3.89	95.00
	Ov3.1	46376894	45828736	44098214	96.2	35695166	80.9	5.33	0.10	0.68	3.70	90.19
	Ov3.2	41562894	41133011	39554141	96.2	32369314	81.8	3.74	0.09	0.71	3.96	91.50
	Ov4.1	39841104	39439453	37920011	96.1	30780321	81.2	6.11	0.12	0.67	3.82	89.28
	Ov4.2	39602212	39021724	37490458	96.1	30113346	80.3	6.55	0.11	0.63	3.95	88.76
	Ov5.1	88174277	86994332	84019542	96.6	66844735	79.6	14.02	0.18	0.49	2.99	82.32
	Ov5.2	88050441	86874792	83850197	96.5	66406309	79.2	14.70	0.17	0.49	2.95	81.68
	Ove.1	48164327	47576452	45675406	95.8	36748699	80.5	8.30	0.17	0.38	3.01	88.14
	Ove.2	48057138	47283641	45279515	96.0	36074190	79.7	9.79	0.17	0.35	2.84	86.85
	vg1	55806200	54761835	46779475	85.4	30694219	65.6	0.05	0.02	0.13	1.32	98.48
	vg2	40632738	40098007	34946414	87.2	26293245	75.2	0.03	0.02	0.11	0.85	98.99
	* relative to filtered reads
	** relative to mapped reads
	*** relative to reads assigned to gene features
